# Supplementary material for: Modeling of recovery efficiency of sampling devices used in planetary protection bioburden estimation
Source: Appl Environ Microbiol. 2023 Nov 20;89(12):e00832-23. doi: 10.1128/aem.00832-23 (PMC10734503; doi:10.1128/aem.00832-23)
Supplement: Stan code — for seeding and recovery models. [file aem.00832-23-s0001.txt]

// Stan code for the seeding model
data {
 int < lower = 1 > N; // Sample size: length of the controls dataset associated with a given species and targeted inoculation level
 int < lower = 1 > I; // Number of inoculation levels of interest (length of inoc_levels[I] defined below)
 int inoc_levels[I]; // User defined for inoculation levels of interest; any vector of positive integers in creasing order)
 vector[N] x; // Predictor: Target CFU (from TargetCFU filed in database)
 int y[N]; // Outcome: CFU recovered in control experiments (from Recovered field in database)
}

parameters {
 real delta_0; // GLM intercept parameter of the mean probability that an individual microorganism is seeded to a coupon
 real delta_1; // GLM Target CFU slope parameter of the mean probability that an individual microorganism is seeded to a coupon 
}

transformed parameters {
 vector[N] loglambda;
 loglambda = delta_0 + log(x) * delta_1;
}

model {
 delta_0 ~ normal(0, 5);
 delta_1 ~ normal(0, 1);
 y ~ poisson_log(loglambda);
}

generated quantities {
  real < lower = 0 > Recovered[I];
  for (j in 1:I) Recovered[j] = poisson_log_rng(delta_0 + log(inoc_levels[j]) * delta_1);
}


// Stan code for the recovery model (integrated with the seeding model)
data {
 int < lower = 1 > N;             // Sample size: the number of rows in the dataset associated with a given SamplingTool, AssayProtocol, Experimenter and Species
 int < lower = 1 > I;             // Number of inoculation levels of interest
 int inoc_levels[I];              // User defined for inoculation levels of interest
 vector[N] x;                     // Predictor: Target CFU (from TargetCFU filed in database)
 int y[N];                        // Outcome: CFU Recovered (from Recovered field in database)
 real < lower = 0 > a[N];         // alpha parameter for negative binomial seeding model: equal to the TargetCFU + the number Recovered
 real < lower = 0 > b[N];         // beta parameter for negative binomial seeding model: equal to the number of replicates + 1
 int lbsum[N];                    // lower bound of sum in likelihood: equal to the number recovered from the replicate
 int ubsum[N];                    // upper bound of sum in likelihood: equal to the 99.9th quantile of the negative binomial distribution with parameters a and b from above
}

parameters {
 real gamma_0; // GLM intercept parameter of the mean probability that an individual microorganism is recovered
 real gamma_1; // GLM Target CFU slope parameter of the mean probability that an individual microorganism is recovered 
 real < lower = 0 > phi; // Dispersion parameter of Beta distribution describing the probability that an individual microorganism is recovered
}

transformed parameters {
 vector < lower = 0, upper = 1 > [N] mu;
 mu = inv_logit (gamma_0 + x * gamma_1);
}

model {
 gamma_0 ~ normal(0, 5);
 gamma_1 ~ normal(0, 1);
 phi ~ exponential(0.001);
 for (i in 1:N) {
  vector[ubsum[i] - lbsum[i] + 1] summand;
  for (n in lbsum[i]:ubsum[i]) {
    summand[n - lbsum[i] + 1] = neg_binomial_lpmf(n | a[i], b[i]) + beta_binomial_lpmf(y[i] | n, mu[i] * phi, ( 1 - mu[i] ) * phi);
  }
  target += log_sum_exp(summand);
 }
}

generated quantities {
  real < lower = 0, upper = 1> theta[I];
  for (j in 1:I) theta[j] = beta_proportion_rng(inv_logit(gamma_0 + inoc_levels[j] * gamma_1), phi);
}
