# Supplementary material for: Modeling of recovery efficiency of sampling devices used in planetary protection bioburden estimation
Source: Appl Environ Microbiol. 2023 Nov 20;89(12):e00832-23. doi: 10.1128/aem.00832-23 (PMC10734503; doi:10.1128/aem.00832-23)
Supplement: README — Outline of Supplemental Material to "Modeling of Recovery Efficiency of Sampling Devices used in Planetary Protection Bioburden Estimation." [file aem.00832-23-s0002.txt]

READ ME: Supplemental Material to "Modeling of Recovery Efficiency of
Sampling Devices used in Planetary Protection Bioburden Estimation"

The supplementary material includes recovery efficiency data sets and the
code for the mathematical model developed for this study. 

Specifically, two .csv files are included that contain all data from the
experiments performed for this study:

Table S1, SuppData_RecoveryEff.csv: a database containing all information 
recorded from recovery efficiency experiments used for the recovery model.

Table S2, SuppData_PosControls.csv: a database containing all information 
recorded from positive controls performed for the seeding model.

Definitions of the field names in each data set can be found in the legend 
at the bottom of each data set file. 

Finally, discussion of the Stan code and the R environment used to implement 
this code can be found in Appendix C of the main publication.
