# Supplementary material for: Modeling of recovery efficiency of sampling devices used in planetary protection bioburden estimation
Source: Appl Environ Microbiol. 2023 Nov 20;89(12):e00832-23. doi: 10.1128/aem.00832-23 (PMC10734503; doi:10.1128/aem.00832-23)
Supplement: Supplemental Data Table S1: Recovery Efficiency Experiments — A database containing all information recorded from recovery efficiency experiments used for the recovery model. [file aem.00832-23-s0003.csv]

Supplemental Data Table S1: Recovery Efficiency Experiments
TargetCFU	Replicate	Recovered	Species	Method	Study	ReportYear	SamplingTool	SamplingToolSpecific	AssayProtocol	Experimenter	Source	Notes
100	1	22	B. atrophaeus	Swab	Swab	2013	Cotton Puritan	Cotton Tipped Applicator (Puritan), 806-WC	NASA Standard	Christine Moissl-Eichinger	Source: Approval_of_recovery_efficiency_for_nylon_flocked_swab.pdf, Annex 2
100	2	34	B. atrophaeus	Swab	Swab	2013	Cotton Puritan	Cotton Tipped Applicator (Puritan), 806-WC	NASA Standard	Christine Moissl-Eichinger	Source: Approval_of_recovery_efficiency_for_nylon_flocked_swab.pdf, Annex 2
100	3	18	B. atrophaeus	Swab	Swab	2013	Cotton Puritan	Cotton Tipped Applicator (Puritan), 806-WC	NASA Standard	Christine Moissl-Eichinger	Source: Approval_of_recovery_efficiency_for_nylon_flocked_swab.pdf, Annex 2
100	4	28	B. atrophaeus	Swab	Swab	2013	Cotton Puritan	Cotton Tipped Applicator (Puritan), 806-WC	NASA Standard	Christine Moissl-Eichinger	Source: Approval_of_recovery_efficiency_for_nylon_flocked_swab.pdf, Annex 2
100	5	38	B. atrophaeus	Swab	Swab	2013	Cotton Puritan	Cotton Tipped Applicator (Puritan), 806-WC	NASA Standard	Christine Moissl-Eichinger	Source: Approval_of_recovery_efficiency_for_nylon_flocked_swab.pdf, Annex 2
100	6	28	B. atrophaeus	Swab	Swab	2013	Cotton Puritan	Cotton Tipped Applicator (Puritan), 806-WC	NASA Standard	Christine Moissl-Eichinger	Source: Approval_of_recovery_efficiency_for_nylon_flocked_swab.pdf, Annex 2
100	7	28	B. atrophaeus	Swab	Swab	2013	Cotton Puritan	Cotton Tipped Applicator (Puritan), 806-WC	NASA Standard	Christine Moissl-Eichinger	Source: Approval_of_recovery_efficiency_for_nylon_flocked_swab.pdf, Annex 2
100	8	35	B. atrophaeus	Swab	Swab	2013	Cotton Puritan	Cotton Tipped Applicator (Puritan), 806-WC	NASA Standard	Christine Moissl-Eichinger	Source: Approval_of_recovery_efficiency_for_nylon_flocked_swab.pdf, Annex 2
100	9	17	B. atrophaeus	Swab	Swab	2013	Cotton Puritan	Cotton Tipped Applicator (Puritan), 806-WC	NASA Standard	Christine Moissl-Eichinger	Source: Approval_of_recovery_efficiency_for_nylon_flocked_swab.pdf, Annex 2
100	10	21	B. atrophaeus	Swab	Swab	2013	Cotton Puritan	Cotton Tipped Applicator (Puritan), 806-WC	NASA Standard	Christine Moissl-Eichinger	Source: Approval_of_recovery_efficiency_for_nylon_flocked_swab.pdf, Annex 2
100	11	19	B. atrophaeus	Swab	Swab	2013	Cotton Puritan	Cotton Tipped Applicator (Puritan), 806-WC	NASA Standard	Christine Moissl-Eichinger	Source: Approval_of_recovery_efficiency_for_nylon_flocked_swab.pdf, Annex 2
100	12	27	B. atrophaeus	Swab	Swab	2013	Cotton Puritan	Cotton Tipped Applicator (Puritan), 806-WC	NASA Standard	Christine Moissl-Eichinger	Source: Approval_of_recovery_efficiency_for_nylon_flocked_swab.pdf, Annex 2
15	1	5	B. atrophaeus	Swab	Swab	2013	Cotton Puritan	Cotton Tipped Applicator (Puritan), 806-WC	NASA Standard	Christine Moissl-Eichinger	Source: Approval_of_recovery_efficiency_for_nylon_flocked_swab.pdf, Annex 2
15	2	3	B. atrophaeus	Swab	Swab	2013	Cotton Puritan	Cotton Tipped Applicator (Puritan), 806-WC	NASA Standard	Christine Moissl-Eichinger	Source: Approval_of_recovery_efficiency_for_nylon_flocked_swab.pdf, Annex 2
15	3	3	B. atrophaeus	Swab	Swab	2013	Cotton Puritan	Cotton Tipped Applicator (Puritan), 806-WC	NASA Standard	Christine Moissl-Eichinger	Source: Approval_of_recovery_efficiency_for_nylon_flocked_swab.pdf, Annex 2
15	4	2	B. atrophaeus	Swab	Swab	2013	Cotton Puritan	Cotton Tipped Applicator (Puritan), 806-WC	NASA Standard	Christine Moissl-Eichinger	Source: Approval_of_recovery_efficiency_for_nylon_flocked_swab.pdf, Annex 2
15	5	0	B. atrophaeus	Swab	Swab	2013	Cotton Puritan	Cotton Tipped Applicator (Puritan), 806-WC	NASA Standard	Christine Moissl-Eichinger	Source: Approval_of_recovery_efficiency_for_nylon_flocked_swab.pdf, Annex 2
15	6	4	B. atrophaeus	Swab	Swab	2013	Cotton Puritan	Cotton Tipped Applicator (Puritan), 806-WC	NASA Standard	Christine Moissl-Eichinger	Source: Approval_of_recovery_efficiency_for_nylon_flocked_swab.pdf, Annex 2
15	7	3	B. atrophaeus	Swab	Swab	2013	Cotton Puritan	Cotton Tipped Applicator (Puritan), 806-WC	NASA Standard	Christine Moissl-Eichinger	Source: Approval_of_recovery_efficiency_for_nylon_flocked_swab.pdf, Annex 2
15	8	2	B. atrophaeus	Swab	Swab	2013	Cotton Puritan	Cotton Tipped Applicator (Puritan), 806-WC	NASA Standard	Christine Moissl-Eichinger	Source: Approval_of_recovery_efficiency_for_nylon_flocked_swab.pdf, Annex 2
15	9	2	B. atrophaeus	Swab	Swab	2013	Cotton Puritan	Cotton Tipped Applicator (Puritan), 806-WC	NASA Standard	Christine Moissl-Eichinger	Source: Approval_of_recovery_efficiency_for_nylon_flocked_swab.pdf, Annex 2
15	10	2	B. atrophaeus	Swab	Swab	2013	Cotton Puritan	Cotton Tipped Applicator (Puritan), 806-WC	NASA Standard	Christine Moissl-Eichinger	Source: Approval_of_recovery_efficiency_for_nylon_flocked_swab.pdf, Annex 2
15	11	4	B. atrophaeus	Swab	Swab	2013	Cotton Puritan	Cotton Tipped Applicator (Puritan), 806-WC	NASA Standard	Christine Moissl-Eichinger	Source: Approval_of_recovery_efficiency_for_nylon_flocked_swab.pdf, Annex 2
15	12	5	B. atrophaeus	Swab	Swab	2013	Cotton Puritan	Cotton Tipped Applicator (Puritan), 806-WC	NASA Standard	Christine Moissl-Eichinger	Source: Approval_of_recovery_efficiency_for_nylon_flocked_swab.pdf, Annex 2
15	13	4	B. atrophaeus	Swab	Swab	2013	Cotton Puritan	Cotton Tipped Applicator (Puritan), 806-WC	NASA Standard	Christine Moissl-Eichinger	Source: Approval_of_recovery_efficiency_for_nylon_flocked_swab.pdf, Annex 2
15	14	8	B. atrophaeus	Swab	Swab	2013	Cotton Puritan	Cotton Tipped Applicator (Puritan), 806-WC	NASA Standard	Christine Moissl-Eichinger	Source: Approval_of_recovery_efficiency_for_nylon_flocked_swab.pdf, Annex 2
15	15	5	B. atrophaeus	Swab	Swab	2013	Cotton Puritan	Cotton Tipped Applicator (Puritan), 806-WC	NASA Standard	Christine Moissl-Eichinger	Source: Approval_of_recovery_efficiency_for_nylon_flocked_swab.pdf, Annex 2
15	16	5	B. atrophaeus	Swab	Swab	2013	Cotton Puritan	Cotton Tipped Applicator (Puritan), 806-WC	NASA Standard	Christine Moissl-Eichinger	Source: Approval_of_recovery_efficiency_for_nylon_flocked_swab.pdf, Annex 2
15	17	4	B. atrophaeus	Swab	Swab	2013	Cotton Puritan	Cotton Tipped Applicator (Puritan), 806-WC	NASA Standard	Christine Moissl-Eichinger	Source: Approval_of_recovery_efficiency_for_nylon_flocked_swab.pdf, Annex 2
15	18	6	B. atrophaeus	Swab	Swab	2013	Cotton Puritan	Cotton Tipped Applicator (Puritan), 806-WC	NASA Standard	Christine Moissl-Eichinger	Source: Approval_of_recovery_efficiency_for_nylon_flocked_swab.pdf, Annex 2
15	19	3	B. atrophaeus	Swab	Swab	2013	Cotton Puritan	Cotton Tipped Applicator (Puritan), 806-WC	NASA Standard	Christine Moissl-Eichinger	Source: Approval_of_recovery_efficiency_for_nylon_flocked_swab.pdf, Annex 2
15	20	1	B. atrophaeus	Swab	Swab	2013	Cotton Puritan	Cotton Tipped Applicator (Puritan), 806-WC	NASA Standard	Christine Moissl-Eichinger	Source: Approval_of_recovery_efficiency_for_nylon_flocked_swab.pdf, Annex 2
10	1	1	B. atrophaeus	Swab	Swab	2013	Cotton Puritan	Cotton Tipped Applicator (Puritan), 806-WC	NASA Standard	Christine Moissl-Eichinger	Source: Approval_of_recovery_efficiency_for_nylon_flocked_swab.pdf, Annex 2
10	2	1	B. atrophaeus	Swab	Swab	2013	Cotton Puritan	Cotton Tipped Applicator (Puritan), 806-WC	NASA Standard	Christine Moissl-Eichinger	Source: Approval_of_recovery_efficiency_for_nylon_flocked_swab.pdf, Annex 2
10	3	1	B. atrophaeus	Swab	Swab	2013	Cotton Puritan	Cotton Tipped Applicator (Puritan), 806-WC	NASA Standard	Christine Moissl-Eichinger	Source: Approval_of_recovery_efficiency_for_nylon_flocked_swab.pdf, Annex 2
10	4	1	B. atrophaeus	Swab	Swab	2013	Cotton Puritan	Cotton Tipped Applicator (Puritan), 806-WC	NASA Standard	Christine Moissl-Eichinger	Source: Approval_of_recovery_efficiency_for_nylon_flocked_swab.pdf, Annex 2
10	5	5	B. atrophaeus	Swab	Swab	2013	Cotton Puritan	Cotton Tipped Applicator (Puritan), 806-WC	NASA Standard	Christine Moissl-Eichinger	Source: Approval_of_recovery_efficiency_for_nylon_flocked_swab.pdf, Annex 2
10	6	3	B. atrophaeus	Swab	Swab	2013	Cotton Puritan	Cotton Tipped Applicator (Puritan), 806-WC	NASA Standard	Christine Moissl-Eichinger	Source: Approval_of_recovery_efficiency_for_nylon_flocked_swab.pdf, Annex 2
10	7	3	B. atrophaeus	Swab	Swab	2013	Cotton Puritan	Cotton Tipped Applicator (Puritan), 806-WC	NASA Standard	Christine Moissl-Eichinger	Source: Approval_of_recovery_efficiency_for_nylon_flocked_swab.pdf, Annex 2
10	8	0	B. atrophaeus	Swab	Swab	2013	Cotton Puritan	Cotton Tipped Applicator (Puritan), 806-WC	NASA Standard	Christine Moissl-Eichinger	Source: Approval_of_recovery_efficiency_for_nylon_flocked_swab.pdf, Annex 2
10	9	3	B. atrophaeus	Swab	Swab	2013	Cotton Puritan	Cotton Tipped Applicator (Puritan), 806-WC	NASA Standard	Christine Moissl-Eichinger	Source: Approval_of_recovery_efficiency_for_nylon_flocked_swab.pdf, Annex 2
10	10	3	B. atrophaeus	Swab	Swab	2013	Cotton Puritan	Cotton Tipped Applicator (Puritan), 806-WC	NASA Standard	Christine Moissl-Eichinger	Source: Approval_of_recovery_efficiency_for_nylon_flocked_swab.pdf, Annex 2
10	11	0	B. atrophaeus	Swab	Swab	2013	Cotton Puritan	Cotton Tipped Applicator (Puritan), 806-WC	NASA Standard	Christine Moissl-Eichinger	Source: Approval_of_recovery_efficiency_for_nylon_flocked_swab.pdf, Annex 2
10	12	8	B. atrophaeus	Swab	Swab	2013	Cotton Puritan	Cotton Tipped Applicator (Puritan), 806-WC	NASA Standard	Christine Moissl-Eichinger	Source: Approval_of_recovery_efficiency_for_nylon_flocked_swab.pdf, Annex 2
10	13	2	B. atrophaeus	Swab	Swab	2013	Cotton Puritan	Cotton Tipped Applicator (Puritan), 806-WC	NASA Standard	Christine Moissl-Eichinger	Source: Approval_of_recovery_efficiency_for_nylon_flocked_swab.pdf, Annex 2
10	14	4	B. atrophaeus	Swab	Swab	2013	Cotton Puritan	Cotton Tipped Applicator (Puritan), 806-WC	NASA Standard	Christine Moissl-Eichinger	Source: Approval_of_recovery_efficiency_for_nylon_flocked_swab.pdf, Annex 2
10	15	0	B. atrophaeus	Swab	Swab	2013	Cotton Puritan	Cotton Tipped Applicator (Puritan), 806-WC	NASA Standard	Christine Moissl-Eichinger	Source: Approval_of_recovery_efficiency_for_nylon_flocked_swab.pdf, Annex 2
10	16	1	B. atrophaeus	Swab	Swab	2013	Cotton Puritan	Cotton Tipped Applicator (Puritan), 806-WC	NASA Standard	Christine Moissl-Eichinger	Source: Approval_of_recovery_efficiency_for_nylon_flocked_swab.pdf, Annex 2
10	17	4	B. atrophaeus	Swab	Swab	2013	Cotton Puritan	Cotton Tipped Applicator (Puritan), 806-WC	NASA Standard	Christine Moissl-Eichinger	Source: Approval_of_recovery_efficiency_for_nylon_flocked_swab.pdf, Annex 2
10	18	3	B. atrophaeus	Swab	Swab	2013	Cotton Puritan	Cotton Tipped Applicator (Puritan), 806-WC	NASA Standard	Christine Moissl-Eichinger	Source: Approval_of_recovery_efficiency_for_nylon_flocked_swab.pdf, Annex 2
10	19	3	B. atrophaeus	Swab	Swab	2013	Cotton Puritan	Cotton Tipped Applicator (Puritan), 806-WC	NASA Standard	Christine Moissl-Eichinger	Source: Approval_of_recovery_efficiency_for_nylon_flocked_swab.pdf, Annex 2
10	20	0	B. atrophaeus	Swab	Swab	2013	Cotton Puritan	Cotton Tipped Applicator (Puritan), 806-WC	NASA Standard	Christine Moissl-Eichinger	Source: Approval_of_recovery_efficiency_for_nylon_flocked_swab.pdf, Annex 2
10	21	3	B. atrophaeus	Swab	Swab	2013	Cotton Puritan	Cotton Tipped Applicator (Puritan), 806-WC	NASA Standard	Christine Moissl-Eichinger	Source: Approval_of_recovery_efficiency_for_nylon_flocked_swab.pdf, Annex 2
10	22	1	B. atrophaeus	Swab	Swab	2013	Cotton Puritan	Cotton Tipped Applicator (Puritan), 806-WC	NASA Standard	Christine Moissl-Eichinger	Source: Approval_of_recovery_efficiency_for_nylon_flocked_swab.pdf, Annex 2
10	23	3	B. atrophaeus	Swab	Swab	2013	Cotton Puritan	Cotton Tipped Applicator (Puritan), 806-WC	NASA Standard	Christine Moissl-Eichinger	Source: Approval_of_recovery_efficiency_for_nylon_flocked_swab.pdf, Annex 2
10	24	2	B. atrophaeus	Swab	Swab	2013	Cotton Puritan	Cotton Tipped Applicator (Puritan), 806-WC	NASA Standard	Christine Moissl-Eichinger	Source: Approval_of_recovery_efficiency_for_nylon_flocked_swab.pdf, Annex 2
10	25	5	B. atrophaeus	Swab	Swab	2013	Cotton Puritan	Cotton Tipped Applicator (Puritan), 806-WC	NASA Standard	Christine Moissl-Eichinger	Source: Approval_of_recovery_efficiency_for_nylon_flocked_swab.pdf, Annex 2
10	26	4	B. atrophaeus	Swab	Swab	2013	Cotton Puritan	Cotton Tipped Applicator (Puritan), 806-WC	NASA Standard	Christine Moissl-Eichinger	Source: Approval_of_recovery_efficiency_for_nylon_flocked_swab.pdf, Annex 2
10	27	5	B. atrophaeus	Swab	Swab	2013	Cotton Puritan	Cotton Tipped Applicator (Puritan), 806-WC	NASA Standard	Christine Moissl-Eichinger	Source: Approval_of_recovery_efficiency_for_nylon_flocked_swab.pdf, Annex 2
10	28	4	B. atrophaeus	Swab	Swab	2013	Cotton Puritan	Cotton Tipped Applicator (Puritan), 806-WC	NASA Standard	Christine Moissl-Eichinger	Source: Approval_of_recovery_efficiency_for_nylon_flocked_swab.pdf, Annex 2
10	29	2	B. atrophaeus	Swab	Swab	2013	Cotton Puritan	Cotton Tipped Applicator (Puritan), 806-WC	NASA Standard	Christine Moissl-Eichinger	Source: Approval_of_recovery_efficiency_for_nylon_flocked_swab.pdf, Annex 2
10	30	4	B. atrophaeus	Swab	Swab	2013	Cotton Puritan	Cotton Tipped Applicator (Puritan), 806-WC	NASA Standard	Christine Moissl-Eichinger	Source: Approval_of_recovery_efficiency_for_nylon_flocked_swab.pdf, Annex 2
5	1	3	B. atrophaeus	Swab	Swab	2013	Cotton Puritan	Cotton Tipped Applicator (Puritan), 806-WC	NASA Standard	Christine Moissl-Eichinger	Source: Approval_of_recovery_efficiency_for_nylon_flocked_swab.pdf, Annex 2
5	2	1	B. atrophaeus	Swab	Swab	2013	Cotton Puritan	Cotton Tipped Applicator (Puritan), 806-WC	NASA Standard	Christine Moissl-Eichinger	Source: Approval_of_recovery_efficiency_for_nylon_flocked_swab.pdf, Annex 2
5	3	2	B. atrophaeus	Swab	Swab	2013	Cotton Puritan	Cotton Tipped Applicator (Puritan), 806-WC	NASA Standard	Christine Moissl-Eichinger	Source: Approval_of_recovery_efficiency_for_nylon_flocked_swab.pdf, Annex 2
5	4	1	B. atrophaeus	Swab	Swab	2013	Cotton Puritan	Cotton Tipped Applicator (Puritan), 806-WC	NASA Standard	Christine Moissl-Eichinger	Source: Approval_of_recovery_efficiency_for_nylon_flocked_swab.pdf, Annex 2
5	5	3	B. atrophaeus	Swab	Swab	2013	Cotton Puritan	Cotton Tipped Applicator (Puritan), 806-WC	NASA Standard	Christine Moissl-Eichinger	Source: Approval_of_recovery_efficiency_for_nylon_flocked_swab.pdf, Annex 2
5	6	1	B. atrophaeus	Swab	Swab	2013	Cotton Puritan	Cotton Tipped Applicator (Puritan), 806-WC	NASA Standard	Christine Moissl-Eichinger	Source: Approval_of_recovery_efficiency_for_nylon_flocked_swab.pdf, Annex 2
5	7	0	B. atrophaeus	Swab	Swab	2013	Cotton Puritan	Cotton Tipped Applicator (Puritan), 806-WC	NASA Standard	Christine Moissl-Eichinger	Source: Approval_of_recovery_efficiency_for_nylon_flocked_swab.pdf, Annex 2
5	8	2	B. atrophaeus	Swab	Swab	2013	Cotton Puritan	Cotton Tipped Applicator (Puritan), 806-WC	NASA Standard	Christine Moissl-Eichinger	Source: Approval_of_recovery_efficiency_for_nylon_flocked_swab.pdf, Annex 2
5	9	0	B. atrophaeus	Swab	Swab	2013	Cotton Puritan	Cotton Tipped Applicator (Puritan), 806-WC	NASA Standard	Christine Moissl-Eichinger	Source: Approval_of_recovery_efficiency_for_nylon_flocked_swab.pdf, Annex 2
5	10	2	B. atrophaeus	Swab	Swab	2013	Cotton Puritan	Cotton Tipped Applicator (Puritan), 806-WC	NASA Standard	Christine Moissl-Eichinger	Source: Approval_of_recovery_efficiency_for_nylon_flocked_swab.pdf, Annex 2
5	11	3	B. atrophaeus	Swab	Swab	2013	Cotton Puritan	Cotton Tipped Applicator (Puritan), 806-WC	NASA Standard	Christine Moissl-Eichinger	Source: Approval_of_recovery_efficiency_for_nylon_flocked_swab.pdf, Annex 2
5	12	1	B. atrophaeus	Swab	Swab	2013	Cotton Puritan	Cotton Tipped Applicator (Puritan), 806-WC	NASA Standard	Christine Moissl-Eichinger	Source: Approval_of_recovery_efficiency_for_nylon_flocked_swab.pdf, Annex 2
5	13	0	B. atrophaeus	Swab	Swab	2013	Cotton Puritan	Cotton Tipped Applicator (Puritan), 806-WC	NASA Standard	Christine Moissl-Eichinger	Source: Approval_of_recovery_efficiency_for_nylon_flocked_swab.pdf, Annex 2
5	14	4	B. atrophaeus	Swab	Swab	2013	Cotton Puritan	Cotton Tipped Applicator (Puritan), 806-WC	NASA Standard	Christine Moissl-Eichinger	Source: Approval_of_recovery_efficiency_for_nylon_flocked_swab.pdf, Annex 2
5	15	1	B. atrophaeus	Swab	Swab	2013	Cotton Puritan	Cotton Tipped Applicator (Puritan), 806-WC	NASA Standard	Christine Moissl-Eichinger	Source: Approval_of_recovery_efficiency_for_nylon_flocked_swab.pdf, Annex 2
5	16	2	B. atrophaeus	Swab	Swab	2013	Cotton Puritan	Cotton Tipped Applicator (Puritan), 806-WC	NASA Standard	Christine Moissl-Eichinger	Source: Approval_of_recovery_efficiency_for_nylon_flocked_swab.pdf, Annex 2
5	17	2	B. atrophaeus	Swab	Swab	2013	Cotton Puritan	Cotton Tipped Applicator (Puritan), 806-WC	NASA Standard	Christine Moissl-Eichinger	Source: Approval_of_recovery_efficiency_for_nylon_flocked_swab.pdf, Annex 2
5	18	0	B. atrophaeus	Swab	Swab	2013	Cotton Puritan	Cotton Tipped Applicator (Puritan), 806-WC	NASA Standard	Christine Moissl-Eichinger	Source: Approval_of_recovery_efficiency_for_nylon_flocked_swab.pdf, Annex 2
5	19	3	B. atrophaeus	Swab	Swab	2013	Cotton Puritan	Cotton Tipped Applicator (Puritan), 806-WC	NASA Standard	Christine Moissl-Eichinger	Source: Approval_of_recovery_efficiency_for_nylon_flocked_swab.pdf, Annex 2
5	20	2	B. atrophaeus	Swab	Swab	2013	Cotton Puritan	Cotton Tipped Applicator (Puritan), 806-WC	NASA Standard	Christine Moissl-Eichinger	Source: Approval_of_recovery_efficiency_for_nylon_flocked_swab.pdf, Annex 2
5	21	1	B. atrophaeus	Swab	Swab	2013	Cotton Puritan	Cotton Tipped Applicator (Puritan), 806-WC	NASA Standard	Christine Moissl-Eichinger	Source: Approval_of_recovery_efficiency_for_nylon_flocked_swab.pdf, Annex 2
5	22	0	B. atrophaeus	Swab	Swab	2013	Cotton Puritan	Cotton Tipped Applicator (Puritan), 806-WC	NASA Standard	Christine Moissl-Eichinger	Source: Approval_of_recovery_efficiency_for_nylon_flocked_swab.pdf, Annex 2
5	23	1	B. atrophaeus	Swab	Swab	2013	Cotton Puritan	Cotton Tipped Applicator (Puritan), 806-WC	NASA Standard	Christine Moissl-Eichinger	Source: Approval_of_recovery_efficiency_for_nylon_flocked_swab.pdf, Annex 2
5	24	1	B. atrophaeus	Swab	Swab	2013	Cotton Puritan	Cotton Tipped Applicator (Puritan), 806-WC	NASA Standard	Christine Moissl-Eichinger	Source: Approval_of_recovery_efficiency_for_nylon_flocked_swab.pdf, Annex 2
5	25	0	B. atrophaeus	Swab	Swab	2013	Cotton Puritan	Cotton Tipped Applicator (Puritan), 806-WC	NASA Standard	Christine Moissl-Eichinger	Source: Approval_of_recovery_efficiency_for_nylon_flocked_swab.pdf, Annex 2
5	26	1	B. atrophaeus	Swab	Swab	2013	Cotton Puritan	Cotton Tipped Applicator (Puritan), 806-WC	NASA Standard	Christine Moissl-Eichinger	Source: Approval_of_recovery_efficiency_for_nylon_flocked_swab.pdf, Annex 2
5	27	2	B. atrophaeus	Swab	Swab	2013	Cotton Puritan	Cotton Tipped Applicator (Puritan), 806-WC	NASA Standard	Christine Moissl-Eichinger	Source: Approval_of_recovery_efficiency_for_nylon_flocked_swab.pdf, Annex 2
5	28	2	B. atrophaeus	Swab	Swab	2013	Cotton Puritan	Cotton Tipped Applicator (Puritan), 806-WC	NASA Standard	Christine Moissl-Eichinger	Source: Approval_of_recovery_efficiency_for_nylon_flocked_swab.pdf, Annex 2
5	29	0	B. atrophaeus	Swab	Swab	2013	Cotton Puritan	Cotton Tipped Applicator (Puritan), 806-WC	NASA Standard	Christine Moissl-Eichinger	Source: Approval_of_recovery_efficiency_for_nylon_flocked_swab.pdf, Annex 2
5	30	0	B. atrophaeus	Swab	Swab	2013	Cotton Puritan	Cotton Tipped Applicator (Puritan), 806-WC	NASA Standard	Christine Moissl-Eichinger	Source: Approval_of_recovery_efficiency_for_nylon_flocked_swab.pdf, Annex 2
5	31	1	B. atrophaeus	Swab	Swab	2013	Cotton Puritan	Cotton Tipped Applicator (Puritan), 806-WC	NASA Standard	Christine Moissl-Eichinger	Source: Approval_of_recovery_efficiency_for_nylon_flocked_swab.pdf, Annex 2
5	32	0	B. atrophaeus	Swab	Swab	2013	Cotton Puritan	Cotton Tipped Applicator (Puritan), 806-WC	NASA Standard	Christine Moissl-Eichinger	Source: Approval_of_recovery_efficiency_for_nylon_flocked_swab.pdf, Annex 2
5	33	1	B. atrophaeus	Swab	Swab	2013	Cotton Puritan	Cotton Tipped Applicator (Puritan), 806-WC	NASA Standard	Christine Moissl-Eichinger	Source: Approval_of_recovery_efficiency_for_nylon_flocked_swab.pdf, Annex 2
5	34	2	B. atrophaeus	Swab	Swab	2013	Cotton Puritan	Cotton Tipped Applicator (Puritan), 806-WC	NASA Standard	Christine Moissl-Eichinger	Source: Approval_of_recovery_efficiency_for_nylon_flocked_swab.pdf, Annex 2
5	35	2	B. atrophaeus	Swab	Swab	2013	Cotton Puritan	Cotton Tipped Applicator (Puritan), 806-WC	NASA Standard	Christine Moissl-Eichinger	Source: Approval_of_recovery_efficiency_for_nylon_flocked_swab.pdf, Annex 2
5	36	0	B. atrophaeus	Swab	Swab	2013	Cotton Puritan	Cotton Tipped Applicator (Puritan), 806-WC	NASA Standard	Christine Moissl-Eichinger	Source: Approval_of_recovery_efficiency_for_nylon_flocked_swab.pdf, Annex 2
5	37	2	B. atrophaeus	Swab	Swab	2013	Cotton Puritan	Cotton Tipped Applicator (Puritan), 806-WC	NASA Standard	Christine Moissl-Eichinger	Source: Approval_of_recovery_efficiency_for_nylon_flocked_swab.pdf, Annex 2
5	38	2	B. atrophaeus	Swab	Swab	2013	Cotton Puritan	Cotton Tipped Applicator (Puritan), 806-WC	NASA Standard	Christine Moissl-Eichinger	Source: Approval_of_recovery_efficiency_for_nylon_flocked_swab.pdf, Annex 2
5	39	1	B. atrophaeus	Swab	Swab	2013	Cotton Puritan	Cotton Tipped Applicator (Puritan), 806-WC	NASA Standard	Christine Moissl-Eichinger	Source: Approval_of_recovery_efficiency_for_nylon_flocked_swab.pdf, Annex 2
5	40	0	B. atrophaeus	Swab	Swab	2013	Cotton Puritan	Cotton Tipped Applicator (Puritan), 806-WC	NASA Standard	Christine Moissl-Eichinger	Source: Approval_of_recovery_efficiency_for_nylon_flocked_swab.pdf, Annex 2
3	1	0	B. atrophaeus	Swab	Swab	2013	Cotton Puritan	Cotton Tipped Applicator (Puritan), 806-WC	NASA Standard	Christine Moissl-Eichinger	Source: Approval_of_recovery_efficiency_for_nylon_flocked_swab.pdf, Annex 2
3	2	1	B. atrophaeus	Swab	Swab	2013	Cotton Puritan	Cotton Tipped Applicator (Puritan), 806-WC	NASA Standard	Christine Moissl-Eichinger	Source: Approval_of_recovery_efficiency_for_nylon_flocked_swab.pdf, Annex 2
3	3	0	B. atrophaeus	Swab	Swab	2013	Cotton Puritan	Cotton Tipped Applicator (Puritan), 806-WC	NASA Standard	Christine Moissl-Eichinger	Source: Approval_of_recovery_efficiency_for_nylon_flocked_swab.pdf, Annex 2
3	4	0	B. atrophaeus	Swab	Swab	2013	Cotton Puritan	Cotton Tipped Applicator (Puritan), 806-WC	NASA Standard	Christine Moissl-Eichinger	Source: Approval_of_recovery_efficiency_for_nylon_flocked_swab.pdf, Annex 2
3	5	2	B. atrophaeus	Swab	Swab	2013	Cotton Puritan	Cotton Tipped Applicator (Puritan), 806-WC	NASA Standard	Christine Moissl-Eichinger	Source: Approval_of_recovery_efficiency_for_nylon_flocked_swab.pdf, Annex 2
3	6	1	B. atrophaeus	Swab	Swab	2013	Cotton Puritan	Cotton Tipped Applicator (Puritan), 806-WC	NASA Standard	Christine Moissl-Eichinger	Source: Approval_of_recovery_efficiency_for_nylon_flocked_swab.pdf, Annex 2
3	7	0	B. atrophaeus	Swab	Swab	2013	Cotton Puritan	Cotton Tipped Applicator (Puritan), 806-WC	NASA Standard	Christine Moissl-Eichinger	Source: Approval_of_recovery_efficiency_for_nylon_flocked_swab.pdf, Annex 2
3	8	0	B. atrophaeus	Swab	Swab	2013	Cotton Puritan	Cotton Tipped Applicator (Puritan), 806-WC	NASA Standard	Christine Moissl-Eichinger	Source: Approval_of_recovery_efficiency_for_nylon_flocked_swab.pdf, Annex 2
3	9	0	B. atrophaeus	Swab	Swab	2013	Cotton Puritan	Cotton Tipped Applicator (Puritan), 806-WC	NASA Standard	Christine Moissl-Eichinger	Source: Approval_of_recovery_efficiency_for_nylon_flocked_swab.pdf, Annex 2
3	10	1	B. atrophaeus	Swab	Swab	2013	Cotton Puritan	Cotton Tipped Applicator (Puritan), 806-WC	NASA Standard	Christine Moissl-Eichinger	Source: Approval_of_recovery_efficiency_for_nylon_flocked_swab.pdf, Annex 2
3	11	1	B. atrophaeus	Swab	Swab	2013	Cotton Puritan	Cotton Tipped Applicator (Puritan), 806-WC	NASA Standard	Christine Moissl-Eichinger	Source: Approval_of_recovery_efficiency_for_nylon_flocked_swab.pdf, Annex 2
3	12	0	B. atrophaeus	Swab	Swab	2013	Cotton Puritan	Cotton Tipped Applicator (Puritan), 806-WC	NASA Standard	Christine Moissl-Eichinger	Source: Approval_of_recovery_efficiency_for_nylon_flocked_swab.pdf, Annex 2
3	13	0	B. atrophaeus	Swab	Swab	2013	Cotton Puritan	Cotton Tipped Applicator (Puritan), 806-WC	NASA Standard	Christine Moissl-Eichinger	Source: Approval_of_recovery_efficiency_for_nylon_flocked_swab.pdf, Annex 2
3	14	1	B. atrophaeus	Swab	Swab	2013	Cotton Puritan	Cotton Tipped Applicator (Puritan), 806-WC	NASA Standard	Christine Moissl-Eichinger	Source: Approval_of_recovery_efficiency_for_nylon_flocked_swab.pdf, Annex 2
3	15	3	B. atrophaeus	Swab	Swab	2013	Cotton Puritan	Cotton Tipped Applicator (Puritan), 806-WC	NASA Standard	Christine Moissl-Eichinger	Source: Approval_of_recovery_efficiency_for_nylon_flocked_swab.pdf, Annex 2
3	16	0	B. atrophaeus	Swab	Swab	2013	Cotton Puritan	Cotton Tipped Applicator (Puritan), 806-WC	NASA Standard	Christine Moissl-Eichinger	Source: Approval_of_recovery_efficiency_for_nylon_flocked_swab.pdf, Annex 2
3	17	0	B. atrophaeus	Swab	Swab	2013	Cotton Puritan	Cotton Tipped Applicator (Puritan), 806-WC	NASA Standard	Christine Moissl-Eichinger	Source: Approval_of_recovery_efficiency_for_nylon_flocked_swab.pdf, Annex 2
3	18	1	B. atrophaeus	Swab	Swab	2013	Cotton Puritan	Cotton Tipped Applicator (Puritan), 806-WC	NASA Standard	Christine Moissl-Eichinger	Source: Approval_of_recovery_efficiency_for_nylon_flocked_swab.pdf, Annex 2
3	19	2	B. atrophaeus	Swab	Swab	2013	Cotton Puritan	Cotton Tipped Applicator (Puritan), 806-WC	NASA Standard	Christine Moissl-Eichinger	Source: Approval_of_recovery_efficiency_for_nylon_flocked_swab.pdf, Annex 2
3	20	2	B. atrophaeus	Swab	Swab	2013	Cotton Puritan	Cotton Tipped Applicator (Puritan), 806-WC	NASA Standard	Christine Moissl-Eichinger	Source: Approval_of_recovery_efficiency_for_nylon_flocked_swab.pdf, Annex 2
3	21	2	B. atrophaeus	Swab	Swab	2013	Cotton Puritan	Cotton Tipped Applicator (Puritan), 806-WC	NASA Standard	Christine Moissl-Eichinger	Source: Approval_of_recovery_efficiency_for_nylon_flocked_swab.pdf, Annex 2
3	22	2	B. atrophaeus	Swab	Swab	2013	Cotton Puritan	Cotton Tipped Applicator (Puritan), 806-WC	NASA Standard	Christine Moissl-Eichinger	Source: Approval_of_recovery_efficiency_for_nylon_flocked_swab.pdf, Annex 2
3	23	0	B. atrophaeus	Swab	Swab	2013	Cotton Puritan	Cotton Tipped Applicator (Puritan), 806-WC	NASA Standard	Christine Moissl-Eichinger	Source: Approval_of_recovery_efficiency_for_nylon_flocked_swab.pdf, Annex 2
3	24	0	B. atrophaeus	Swab	Swab	2013	Cotton Puritan	Cotton Tipped Applicator (Puritan), 806-WC	NASA Standard	Christine Moissl-Eichinger	Source: Approval_of_recovery_efficiency_for_nylon_flocked_swab.pdf, Annex 2
3	25	1	B. atrophaeus	Swab	Swab	2013	Cotton Puritan	Cotton Tipped Applicator (Puritan), 806-WC	NASA Standard	Christine Moissl-Eichinger	Source: Approval_of_recovery_efficiency_for_nylon_flocked_swab.pdf, Annex 2
3	26	3	B. atrophaeus	Swab	Swab	2013	Cotton Puritan	Cotton Tipped Applicator (Puritan), 806-WC	NASA Standard	Christine Moissl-Eichinger	Source: Approval_of_recovery_efficiency_for_nylon_flocked_swab.pdf, Annex 2
3	27	0	B. atrophaeus	Swab	Swab	2013	Cotton Puritan	Cotton Tipped Applicator (Puritan), 806-WC	NASA Standard	Christine Moissl-Eichinger	Source: Approval_of_recovery_efficiency_for_nylon_flocked_swab.pdf, Annex 2
3	28	0	B. atrophaeus	Swab	Swab	2013	Cotton Puritan	Cotton Tipped Applicator (Puritan), 806-WC	NASA Standard	Christine Moissl-Eichinger	Source: Approval_of_recovery_efficiency_for_nylon_flocked_swab.pdf, Annex 2
3	29	0	B. atrophaeus	Swab	Swab	2013	Cotton Puritan	Cotton Tipped Applicator (Puritan), 806-WC	NASA Standard	Christine Moissl-Eichinger	Source: Approval_of_recovery_efficiency_for_nylon_flocked_swab.pdf, Annex 2
3	30	1	B. atrophaeus	Swab	Swab	2013	Cotton Puritan	Cotton Tipped Applicator (Puritan), 806-WC	NASA Standard	Christine Moissl-Eichinger	Source: Approval_of_recovery_efficiency_for_nylon_flocked_swab.pdf, Annex 2
3	31	1	B. atrophaeus	Swab	Swab	2013	Cotton Puritan	Cotton Tipped Applicator (Puritan), 806-WC	NASA Standard	Christine Moissl-Eichinger	Source: Approval_of_recovery_efficiency_for_nylon_flocked_swab.pdf, Annex 2
3	32	0	B. atrophaeus	Swab	Swab	2013	Cotton Puritan	Cotton Tipped Applicator (Puritan), 806-WC	NASA Standard	Christine Moissl-Eichinger	Source: Approval_of_recovery_efficiency_for_nylon_flocked_swab.pdf, Annex 2
3	33	1	B. atrophaeus	Swab	Swab	2013	Cotton Puritan	Cotton Tipped Applicator (Puritan), 806-WC	NASA Standard	Christine Moissl-Eichinger	Source: Approval_of_recovery_efficiency_for_nylon_flocked_swab.pdf, Annex 2
3	34	1	B. atrophaeus	Swab	Swab	2013	Cotton Puritan	Cotton Tipped Applicator (Puritan), 806-WC	NASA Standard	Christine Moissl-Eichinger	Source: Approval_of_recovery_efficiency_for_nylon_flocked_swab.pdf, Annex 2
3	35	1	B. atrophaeus	Swab	Swab	2013	Cotton Puritan	Cotton Tipped Applicator (Puritan), 806-WC	NASA Standard	Christine Moissl-Eichinger	Source: Approval_of_recovery_efficiency_for_nylon_flocked_swab.pdf, Annex 2
3	36	0	B. atrophaeus	Swab	Swab	2013	Cotton Puritan	Cotton Tipped Applicator (Puritan), 806-WC	NASA Standard	Christine Moissl-Eichinger	Source: Approval_of_recovery_efficiency_for_nylon_flocked_swab.pdf, Annex 2
3	37	0	B. atrophaeus	Swab	Swab	2013	Cotton Puritan	Cotton Tipped Applicator (Puritan), 806-WC	NASA Standard	Christine Moissl-Eichinger	Source: Approval_of_recovery_efficiency_for_nylon_flocked_swab.pdf, Annex 2
3	38	1	B. atrophaeus	Swab	Swab	2013	Cotton Puritan	Cotton Tipped Applicator (Puritan), 806-WC	NASA Standard	Christine Moissl-Eichinger	Source: Approval_of_recovery_efficiency_for_nylon_flocked_swab.pdf, Annex 2
3	39	1	B. atrophaeus	Swab	Swab	2013	Cotton Puritan	Cotton Tipped Applicator (Puritan), 806-WC	NASA Standard	Christine Moissl-Eichinger	Source: Approval_of_recovery_efficiency_for_nylon_flocked_swab.pdf, Annex 2
3	40	2	B. atrophaeus	Swab	Swab	2013	Cotton Puritan	Cotton Tipped Applicator (Puritan), 806-WC	NASA Standard	Christine Moissl-Eichinger	Source: Approval_of_recovery_efficiency_for_nylon_flocked_swab.pdf, Annex 2
3	41	1	B. atrophaeus	Swab	Swab	2013	Cotton Puritan	Cotton Tipped Applicator (Puritan), 806-WC	NASA Standard	Christine Moissl-Eichinger	Source: Approval_of_recovery_efficiency_for_nylon_flocked_swab.pdf, Annex 2
3	42	1	B. atrophaeus	Swab	Swab	2013	Cotton Puritan	Cotton Tipped Applicator (Puritan), 806-WC	NASA Standard	Christine Moissl-Eichinger	Source: Approval_of_recovery_efficiency_for_nylon_flocked_swab.pdf, Annex 2
3	43	0	B. atrophaeus	Swab	Swab	2013	Cotton Puritan	Cotton Tipped Applicator (Puritan), 806-WC	NASA Standard	Christine Moissl-Eichinger	Source: Approval_of_recovery_efficiency_for_nylon_flocked_swab.pdf, Annex 2
3	44	0	B. atrophaeus	Swab	Swab	2013	Cotton Puritan	Cotton Tipped Applicator (Puritan), 806-WC	NASA Standard	Christine Moissl-Eichinger	Source: Approval_of_recovery_efficiency_for_nylon_flocked_swab.pdf, Annex 2
3	45	0	B. atrophaeus	Swab	Swab	2013	Cotton Puritan	Cotton Tipped Applicator (Puritan), 806-WC	NASA Standard	Christine Moissl-Eichinger	Source: Approval_of_recovery_efficiency_for_nylon_flocked_swab.pdf, Annex 2
3	46	2	B. atrophaeus	Swab	Swab	2013	Cotton Puritan	Cotton Tipped Applicator (Puritan), 806-WC	NASA Standard	Christine Moissl-Eichinger	Source: Approval_of_recovery_efficiency_for_nylon_flocked_swab.pdf, Annex 2
3	47	0	B. atrophaeus	Swab	Swab	2013	Cotton Puritan	Cotton Tipped Applicator (Puritan), 806-WC	NASA Standard	Christine Moissl-Eichinger	Source: Approval_of_recovery_efficiency_for_nylon_flocked_swab.pdf, Annex 2
3	48	0	B. atrophaeus	Swab	Swab	2013	Cotton Puritan	Cotton Tipped Applicator (Puritan), 806-WC	NASA Standard	Christine Moissl-Eichinger	Source: Approval_of_recovery_efficiency_for_nylon_flocked_swab.pdf, Annex 2
3	49	0	B. atrophaeus	Swab	Swab	2013	Cotton Puritan	Cotton Tipped Applicator (Puritan), 806-WC	NASA Standard	Christine Moissl-Eichinger	Source: Approval_of_recovery_efficiency_for_nylon_flocked_swab.pdf, Annex 2
3	50	2	B. atrophaeus	Swab	Swab	2013	Cotton Puritan	Cotton Tipped Applicator (Puritan), 806-WC	NASA Standard	Christine Moissl-Eichinger	Source: Approval_of_recovery_efficiency_for_nylon_flocked_swab.pdf, Annex 2
100	1	20	B. atrophaeus	Swab	Swab	2013	Polyester	PE swab (Copan), ATP-free, 170C	ESA Standard	Christine Moissl-Eichinger	Source: Approval_of_recovery_efficiency_for_nylon_flocked_swab.pdf, Annex 2
100	2	7	B. atrophaeus	Swab	Swab	2013	Polyester	PE swab (Copan), ATP-free, 170C	ESA Standard	Christine Moissl-Eichinger	Source: Approval_of_recovery_efficiency_for_nylon_flocked_swab.pdf, Annex 2
100	3	11	B. atrophaeus	Swab	Swab	2013	Polyester	PE swab (Copan), ATP-free, 170C	ESA Standard	Christine Moissl-Eichinger	Source: Approval_of_recovery_efficiency_for_nylon_flocked_swab.pdf, Annex 2
100	4	15	B. atrophaeus	Swab	Swab	2013	Polyester	PE swab (Copan), ATP-free, 170C	ESA Standard	Christine Moissl-Eichinger	Source: Approval_of_recovery_efficiency_for_nylon_flocked_swab.pdf, Annex 2
100	5	11	B. atrophaeus	Swab	Swab	2013	Polyester	PE swab (Copan), ATP-free, 170C	ESA Standard	Christine Moissl-Eichinger	Source: Approval_of_recovery_efficiency_for_nylon_flocked_swab.pdf, Annex 2
100	6	22	B. atrophaeus	Swab	Swab	2013	Polyester	PE swab (Copan), ATP-free, 170C	ESA Standard	Christine Moissl-Eichinger	Source: Approval_of_recovery_efficiency_for_nylon_flocked_swab.pdf, Annex 2
100	7	9	B. atrophaeus	Swab	Swab	2013	Polyester	PE swab (Copan), ATP-free, 170C	ESA Standard	Christine Moissl-Eichinger	Source: Approval_of_recovery_efficiency_for_nylon_flocked_swab.pdf, Annex 2
100	8	5	B. atrophaeus	Swab	Swab	2013	Polyester	PE swab (Copan), ATP-free, 170C	ESA Standard	Christine Moissl-Eichinger	Source: Approval_of_recovery_efficiency_for_nylon_flocked_swab.pdf, Annex 2
100	9	6	B. atrophaeus	Swab	Swab	2013	Polyester	PE swab (Copan), ATP-free, 170C	ESA Standard	Christine Moissl-Eichinger	Source: Approval_of_recovery_efficiency_for_nylon_flocked_swab.pdf, Annex 2
100	10	16	B. atrophaeus	Swab	Swab	2013	Polyester	PE swab (Copan), ATP-free, 170C	ESA Standard	Christine Moissl-Eichinger	Source: Approval_of_recovery_efficiency_for_nylon_flocked_swab.pdf, Annex 2
15	1	1	B. atrophaeus	Swab	Swab	2013	Polyester	PE swab (Copan), ATP-free, 170C	ESA Standard	Christine Moissl-Eichinger	Source: Approval_of_recovery_efficiency_for_nylon_flocked_swab.pdf, Annex 2
15	2	1	B. atrophaeus	Swab	Swab	2013	Polyester	PE swab (Copan), ATP-free, 170C	ESA Standard	Christine Moissl-Eichinger	Source: Approval_of_recovery_efficiency_for_nylon_flocked_swab.pdf, Annex 2
15	3	0	B. atrophaeus	Swab	Swab	2013	Polyester	PE swab (Copan), ATP-free, 170C	ESA Standard	Christine Moissl-Eichinger	Source: Approval_of_recovery_efficiency_for_nylon_flocked_swab.pdf, Annex 2
15	4	0	B. atrophaeus	Swab	Swab	2013	Polyester	PE swab (Copan), ATP-free, 170C	ESA Standard	Christine Moissl-Eichinger	Source: Approval_of_recovery_efficiency_for_nylon_flocked_swab.pdf, Annex 2
15	5	1	B. atrophaeus	Swab	Swab	2013	Polyester	PE swab (Copan), ATP-free, 170C	ESA Standard	Christine Moissl-Eichinger	Source: Approval_of_recovery_efficiency_for_nylon_flocked_swab.pdf, Annex 2
15	6	2	B. atrophaeus	Swab	Swab	2013	Polyester	PE swab (Copan), ATP-free, 170C	ESA Standard	Christine Moissl-Eichinger	Source: Approval_of_recovery_efficiency_for_nylon_flocked_swab.pdf, Annex 2
15	7	3	B. atrophaeus	Swab	Swab	2013	Polyester	PE swab (Copan), ATP-free, 170C	ESA Standard	Christine Moissl-Eichinger	Source: Approval_of_recovery_efficiency_for_nylon_flocked_swab.pdf, Annex 2
15	8	1	B. atrophaeus	Swab	Swab	2013	Polyester	PE swab (Copan), ATP-free, 170C	ESA Standard	Christine Moissl-Eichinger	Source: Approval_of_recovery_efficiency_for_nylon_flocked_swab.pdf, Annex 2
15	9	1	B. atrophaeus	Swab	Swab	2013	Polyester	PE swab (Copan), ATP-free, 170C	ESA Standard	Christine Moissl-Eichinger	Source: Approval_of_recovery_efficiency_for_nylon_flocked_swab.pdf, Annex 2
15	10	3	B. atrophaeus	Swab	Swab	2013	Polyester	PE swab (Copan), ATP-free, 170C	ESA Standard	Christine Moissl-Eichinger	Source: Approval_of_recovery_efficiency_for_nylon_flocked_swab.pdf, Annex 2
15	11	1	B. atrophaeus	Swab	Swab	2013	Polyester	PE swab (Copan), ATP-free, 170C	ESA Standard	Christine Moissl-Eichinger	Source: Approval_of_recovery_efficiency_for_nylon_flocked_swab.pdf, Annex 2
15	12	3	B. atrophaeus	Swab	Swab	2013	Polyester	PE swab (Copan), ATP-free, 170C	ESA Standard	Christine Moissl-Eichinger	Source: Approval_of_recovery_efficiency_for_nylon_flocked_swab.pdf, Annex 2
15	13	0	B. atrophaeus	Swab	Swab	2013	Polyester	PE swab (Copan), ATP-free, 170C	ESA Standard	Christine Moissl-Eichinger	Source: Approval_of_recovery_efficiency_for_nylon_flocked_swab.pdf, Annex 2
15	14	5	B. atrophaeus	Swab	Swab	2013	Polyester	PE swab (Copan), ATP-free, 170C	ESA Standard	Christine Moissl-Eichinger	Source: Approval_of_recovery_efficiency_for_nylon_flocked_swab.pdf, Annex 2
15	15	0	B. atrophaeus	Swab	Swab	2013	Polyester	PE swab (Copan), ATP-free, 170C	ESA Standard	Christine Moissl-Eichinger	Source: Approval_of_recovery_efficiency_for_nylon_flocked_swab.pdf, Annex 2
15	16	2	B. atrophaeus	Swab	Swab	2013	Polyester	PE swab (Copan), ATP-free, 170C	ESA Standard	Christine Moissl-Eichinger	Source: Approval_of_recovery_efficiency_for_nylon_flocked_swab.pdf, Annex 2
15	17	0	B. atrophaeus	Swab	Swab	2013	Polyester	PE swab (Copan), ATP-free, 170C	ESA Standard	Christine Moissl-Eichinger	Source: Approval_of_recovery_efficiency_for_nylon_flocked_swab.pdf, Annex 2
15	18	1	B. atrophaeus	Swab	Swab	2013	Polyester	PE swab (Copan), ATP-free, 170C	ESA Standard	Christine Moissl-Eichinger	Source: Approval_of_recovery_efficiency_for_nylon_flocked_swab.pdf, Annex 2
15	19	0	B. atrophaeus	Swab	Swab	2013	Polyester	PE swab (Copan), ATP-free, 170C	ESA Standard	Christine Moissl-Eichinger	Source: Approval_of_recovery_efficiency_for_nylon_flocked_swab.pdf, Annex 2
15	20	1	B. atrophaeus	Swab	Swab	2013	Polyester	PE swab (Copan), ATP-free, 170C	ESA Standard	Christine Moissl-Eichinger	Source: Approval_of_recovery_efficiency_for_nylon_flocked_swab.pdf, Annex 2
10	1	1	B. atrophaeus	Swab	Swab	2013	Polyester	PE swab (Copan), ATP-free, 170C	ESA Standard	Christine Moissl-Eichinger	Source: Approval_of_recovery_efficiency_for_nylon_flocked_swab.pdf, Annex 2
10	2	3	B. atrophaeus	Swab	Swab	2013	Polyester	PE swab (Copan), ATP-free, 170C	ESA Standard	Christine Moissl-Eichinger	Source: Approval_of_recovery_efficiency_for_nylon_flocked_swab.pdf, Annex 2
10	3	2	B. atrophaeus	Swab	Swab	2013	Polyester	PE swab (Copan), ATP-free, 170C	ESA Standard	Christine Moissl-Eichinger	Source: Approval_of_recovery_efficiency_for_nylon_flocked_swab.pdf, Annex 2
10	4	0	B. atrophaeus	Swab	Swab	2013	Polyester	PE swab (Copan), ATP-free, 170C	ESA Standard	Christine Moissl-Eichinger	Source: Approval_of_recovery_efficiency_for_nylon_flocked_swab.pdf, Annex 2
10	5	1	B. atrophaeus	Swab	Swab	2013	Polyester	PE swab (Copan), ATP-free, 170C	ESA Standard	Christine Moissl-Eichinger	Source: Approval_of_recovery_efficiency_for_nylon_flocked_swab.pdf, Annex 2
10	6	4	B. atrophaeus	Swab	Swab	2013	Polyester	PE swab (Copan), ATP-free, 170C	ESA Standard	Christine Moissl-Eichinger	Source: Approval_of_recovery_efficiency_for_nylon_flocked_swab.pdf, Annex 2
10	7	2	B. atrophaeus	Swab	Swab	2013	Polyester	PE swab (Copan), ATP-free, 170C	ESA Standard	Christine Moissl-Eichinger	Source: Approval_of_recovery_efficiency_for_nylon_flocked_swab.pdf, Annex 2
10	8	0	B. atrophaeus	Swab	Swab	2013	Polyester	PE swab (Copan), ATP-free, 170C	ESA Standard	Christine Moissl-Eichinger	Source: Approval_of_recovery_efficiency_for_nylon_flocked_swab.pdf, Annex 2
10	9	2	B. atrophaeus	Swab	Swab	2013	Polyester	PE swab (Copan), ATP-free, 170C	ESA Standard	Christine Moissl-Eichinger	Source: Approval_of_recovery_efficiency_for_nylon_flocked_swab.pdf, Annex 2
10	10	0	B. atrophaeus	Swab	Swab	2013	Polyester	PE swab (Copan), ATP-free, 170C	ESA Standard	Christine Moissl-Eichinger	Source: Approval_of_recovery_efficiency_for_nylon_flocked_swab.pdf, Annex 2
10	11	1	B. atrophaeus	Swab	Swab	2013	Polyester	PE swab (Copan), ATP-free, 170C	ESA Standard	Christine Moissl-Eichinger	Source: Approval_of_recovery_efficiency_for_nylon_flocked_swab.pdf, Annex 2
10	12	0	B. atrophaeus	Swab	Swab	2013	Polyester	PE swab (Copan), ATP-free, 170C	ESA Standard	Christine Moissl-Eichinger	Source: Approval_of_recovery_efficiency_for_nylon_flocked_swab.pdf, Annex 2
10	13	3	B. atrophaeus	Swab	Swab	2013	Polyester	PE swab (Copan), ATP-free, 170C	ESA Standard	Christine Moissl-Eichinger	Source: Approval_of_recovery_efficiency_for_nylon_flocked_swab.pdf, Annex 2
10	14	1	B. atrophaeus	Swab	Swab	2013	Polyester	PE swab (Copan), ATP-free, 170C	ESA Standard	Christine Moissl-Eichinger	Source: Approval_of_recovery_efficiency_for_nylon_flocked_swab.pdf, Annex 2
10	15	0	B. atrophaeus	Swab	Swab	2013	Polyester	PE swab (Copan), ATP-free, 170C	ESA Standard	Christine Moissl-Eichinger	Source: Approval_of_recovery_efficiency_for_nylon_flocked_swab.pdf, Annex 2
10	16	0	B. atrophaeus	Swab	Swab	2013	Polyester	PE swab (Copan), ATP-free, 170C	ESA Standard	Christine Moissl-Eichinger	Source: Approval_of_recovery_efficiency_for_nylon_flocked_swab.pdf, Annex 2
10	17	0	B. atrophaeus	Swab	Swab	2013	Polyester	PE swab (Copan), ATP-free, 170C	ESA Standard	Christine Moissl-Eichinger	Source: Approval_of_recovery_efficiency_for_nylon_flocked_swab.pdf, Annex 2
10	18	1	B. atrophaeus	Swab	Swab	2013	Polyester	PE swab (Copan), ATP-free, 170C	ESA Standard	Christine Moissl-Eichinger	Source: Approval_of_recovery_efficiency_for_nylon_flocked_swab.pdf, Annex 2
10	19	0	B. atrophaeus	Swab	Swab	2013	Polyester	PE swab (Copan), ATP-free, 170C	ESA Standard	Christine Moissl-Eichinger	Source: Approval_of_recovery_efficiency_for_nylon_flocked_swab.pdf, Annex 2
10	20	3	B. atrophaeus	Swab	Swab	2013	Polyester	PE swab (Copan), ATP-free, 170C	ESA Standard	Christine Moissl-Eichinger	Source: Approval_of_recovery_efficiency_for_nylon_flocked_swab.pdf, Annex 2
10	21	0	B. atrophaeus	Swab	Swab	2013	Polyester	PE swab (Copan), ATP-free, 170C	ESA Standard	Christine Moissl-Eichinger	Source: Approval_of_recovery_efficiency_for_nylon_flocked_swab.pdf, Annex 2
10	22	0	B. atrophaeus	Swab	Swab	2013	Polyester	PE swab (Copan), ATP-free, 170C	ESA Standard	Christine Moissl-Eichinger	Source: Approval_of_recovery_efficiency_for_nylon_flocked_swab.pdf, Annex 2
10	23	1	B. atrophaeus	Swab	Swab	2013	Polyester	PE swab (Copan), ATP-free, 170C	ESA Standard	Christine Moissl-Eichinger	Source: Approval_of_recovery_efficiency_for_nylon_flocked_swab.pdf, Annex 2
10	24	0	B. atrophaeus	Swab	Swab	2013	Polyester	PE swab (Copan), ATP-free, 170C	ESA Standard	Christine Moissl-Eichinger	Source: Approval_of_recovery_efficiency_for_nylon_flocked_swab.pdf, Annex 2
10	25	1	B. atrophaeus	Swab	Swab	2013	Polyester	PE swab (Copan), ATP-free, 170C	ESA Standard	Christine Moissl-Eichinger	Source: Approval_of_recovery_efficiency_for_nylon_flocked_swab.pdf, Annex 2
10	26	1	B. atrophaeus	Swab	Swab	2013	Polyester	PE swab (Copan), ATP-free, 170C	ESA Standard	Christine Moissl-Eichinger	Source: Approval_of_recovery_efficiency_for_nylon_flocked_swab.pdf, Annex 2
10	27	2	B. atrophaeus	Swab	Swab	2013	Polyester	PE swab (Copan), ATP-free, 170C	ESA Standard	Christine Moissl-Eichinger	Source: Approval_of_recovery_efficiency_for_nylon_flocked_swab.pdf, Annex 2
10	28	0	B. atrophaeus	Swab	Swab	2013	Polyester	PE swab (Copan), ATP-free, 170C	ESA Standard	Christine Moissl-Eichinger	Source: Approval_of_recovery_efficiency_for_nylon_flocked_swab.pdf, Annex 2
10	29	1	B. atrophaeus	Swab	Swab	2013	Polyester	PE swab (Copan), ATP-free, 170C	ESA Standard	Christine Moissl-Eichinger	Source: Approval_of_recovery_efficiency_for_nylon_flocked_swab.pdf, Annex 2
10	30	2	B. atrophaeus	Swab	Swab	2013	Polyester	PE swab (Copan), ATP-free, 170C	ESA Standard	Christine Moissl-Eichinger	Source: Approval_of_recovery_efficiency_for_nylon_flocked_swab.pdf, Annex 2
5	1	0	B. atrophaeus	Swab	Swab	2013	Polyester	PE swab (Copan), ATP-free, 170C	ESA Standard	Christine Moissl-Eichinger	Source: Approval_of_recovery_efficiency_for_nylon_flocked_swab.pdf, Annex 2
5	2	0	B. atrophaeus	Swab	Swab	2013	Polyester	PE swab (Copan), ATP-free, 170C	ESA Standard	Christine Moissl-Eichinger	Source: Approval_of_recovery_efficiency_for_nylon_flocked_swab.pdf, Annex 2
5	3	1	B. atrophaeus	Swab	Swab	2013	Polyester	PE swab (Copan), ATP-free, 170C	ESA Standard	Christine Moissl-Eichinger	Source: Approval_of_recovery_efficiency_for_nylon_flocked_swab.pdf, Annex 2
5	4	0	B. atrophaeus	Swab	Swab	2013	Polyester	PE swab (Copan), ATP-free, 170C	ESA Standard	Christine Moissl-Eichinger	Source: Approval_of_recovery_efficiency_for_nylon_flocked_swab.pdf, Annex 2
5	5	0	B. atrophaeus	Swab	Swab	2013	Polyester	PE swab (Copan), ATP-free, 170C	ESA Standard	Christine Moissl-Eichinger	Source: Approval_of_recovery_efficiency_for_nylon_flocked_swab.pdf, Annex 2
5	6	0	B. atrophaeus	Swab	Swab	2013	Polyester	PE swab (Copan), ATP-free, 170C	ESA Standard	Christine Moissl-Eichinger	Source: Approval_of_recovery_efficiency_for_nylon_flocked_swab.pdf, Annex 2
5	7	0	B. atrophaeus	Swab	Swab	2013	Polyester	PE swab (Copan), ATP-free, 170C	ESA Standard	Christine Moissl-Eichinger	Source: Approval_of_recovery_efficiency_for_nylon_flocked_swab.pdf, Annex 2
5	8	1	B. atrophaeus	Swab	Swab	2013	Polyester	PE swab (Copan), ATP-free, 170C	ESA Standard	Christine Moissl-Eichinger	Source: Approval_of_recovery_efficiency_for_nylon_flocked_swab.pdf, Annex 2
5	9	0	B. atrophaeus	Swab	Swab	2013	Polyester	PE swab (Copan), ATP-free, 170C	ESA Standard	Christine Moissl-Eichinger	Source: Approval_of_recovery_efficiency_for_nylon_flocked_swab.pdf, Annex 2
5	10	0	B. atrophaeus	Swab	Swab	2013	Polyester	PE swab (Copan), ATP-free, 170C	ESA Standard	Christine Moissl-Eichinger	Source: Approval_of_recovery_efficiency_for_nylon_flocked_swab.pdf, Annex 2
5	11	2	B. atrophaeus	Swab	Swab	2013	Polyester	PE swab (Copan), ATP-free, 170C	ESA Standard	Christine Moissl-Eichinger	Source: Approval_of_recovery_efficiency_for_nylon_flocked_swab.pdf, Annex 2
5	12	0	B. atrophaeus	Swab	Swab	2013	Polyester	PE swab (Copan), ATP-free, 170C	ESA Standard	Christine Moissl-Eichinger	Source: Approval_of_recovery_efficiency_for_nylon_flocked_swab.pdf, Annex 2
5	13	1	B. atrophaeus	Swab	Swab	2013	Polyester	PE swab (Copan), ATP-free, 170C	ESA Standard	Christine Moissl-Eichinger	Source: Approval_of_recovery_efficiency_for_nylon_flocked_swab.pdf, Annex 2
5	14	0	B. atrophaeus	Swab	Swab	2013	Polyester	PE swab (Copan), ATP-free, 170C	ESA Standard	Christine Moissl-Eichinger	Source: Approval_of_recovery_efficiency_for_nylon_flocked_swab.pdf, Annex 2
5	15	1	B. atrophaeus	Swab	Swab	2013	Polyester	PE swab (Copan), ATP-free, 170C	ESA Standard	Christine Moissl-Eichinger	Source: Approval_of_recovery_efficiency_for_nylon_flocked_swab.pdf, Annex 2
5	16	0	B. atrophaeus	Swab	Swab	2013	Polyester	PE swab (Copan), ATP-free, 170C	ESA Standard	Christine Moissl-Eichinger	Source: Approval_of_recovery_efficiency_for_nylon_flocked_swab.pdf, Annex 2
5	17	1	B. atrophaeus	Swab	Swab	2013	Polyester	PE swab (Copan), ATP-free, 170C	ESA Standard	Christine Moissl-Eichinger	Source: Approval_of_recovery_efficiency_for_nylon_flocked_swab.pdf, Annex 2
5	18	1	B. atrophaeus	Swab	Swab	2013	Polyester	PE swab (Copan), ATP-free, 170C	ESA Standard	Christine Moissl-Eichinger	Source: Approval_of_recovery_efficiency_for_nylon_flocked_swab.pdf, Annex 2
5	19	0	B. atrophaeus	Swab	Swab	2013	Polyester	PE swab (Copan), ATP-free, 170C	ESA Standard	Christine Moissl-Eichinger	Source: Approval_of_recovery_efficiency_for_nylon_flocked_swab.pdf, Annex 2
5	20	0	B. atrophaeus	Swab	Swab	2013	Polyester	PE swab (Copan), ATP-free, 170C	ESA Standard	Christine Moissl-Eichinger	Source: Approval_of_recovery_efficiency_for_nylon_flocked_swab.pdf, Annex 2
5	21	0	B. atrophaeus	Swab	Swab	2013	Polyester	PE swab (Copan), ATP-free, 170C	ESA Standard	Christine Moissl-Eichinger	Source: Approval_of_recovery_efficiency_for_nylon_flocked_swab.pdf, Annex 2
5	22	0	B. atrophaeus	Swab	Swab	2013	Polyester	PE swab (Copan), ATP-free, 170C	ESA Standard	Christine Moissl-Eichinger	Source: Approval_of_recovery_efficiency_for_nylon_flocked_swab.pdf, Annex 2
5	23	2	B. atrophaeus	Swab	Swab	2013	Polyester	PE swab (Copan), ATP-free, 170C	ESA Standard	Christine Moissl-Eichinger	Source: Approval_of_recovery_efficiency_for_nylon_flocked_swab.pdf, Annex 2
5	24	0	B. atrophaeus	Swab	Swab	2013	Polyester	PE swab (Copan), ATP-free, 170C	ESA Standard	Christine Moissl-Eichinger	Source: Approval_of_recovery_efficiency_for_nylon_flocked_swab.pdf, Annex 2
5	25	1	B. atrophaeus	Swab	Swab	2013	Polyester	PE swab (Copan), ATP-free, 170C	ESA Standard	Christine Moissl-Eichinger	Source: Approval_of_recovery_efficiency_for_nylon_flocked_swab.pdf, Annex 2
5	26	0	B. atrophaeus	Swab	Swab	2013	Polyester	PE swab (Copan), ATP-free, 170C	ESA Standard	Christine Moissl-Eichinger	Source: Approval_of_recovery_efficiency_for_nylon_flocked_swab.pdf, Annex 2
5	27	2	B. atrophaeus	Swab	Swab	2013	Polyester	PE swab (Copan), ATP-free, 170C	ESA Standard	Christine Moissl-Eichinger	Source: Approval_of_recovery_efficiency_for_nylon_flocked_swab.pdf, Annex 2
5	28	0	B. atrophaeus	Swab	Swab	2013	Polyester	PE swab (Copan), ATP-free, 170C	ESA Standard	Christine Moissl-Eichinger	Source: Approval_of_recovery_efficiency_for_nylon_flocked_swab.pdf, Annex 2
5	29	0	B. atrophaeus	Swab	Swab	2013	Polyester	PE swab (Copan), ATP-free, 170C	ESA Standard	Christine Moissl-Eichinger	Source: Approval_of_recovery_efficiency_for_nylon_flocked_swab.pdf, Annex 2
5	30	2	B. atrophaeus	Swab	Swab	2013	Polyester	PE swab (Copan), ATP-free, 170C	ESA Standard	Christine Moissl-Eichinger	Source: Approval_of_recovery_efficiency_for_nylon_flocked_swab.pdf, Annex 2
5	31	0	B. atrophaeus	Swab	Swab	2013	Polyester	PE swab (Copan), ATP-free, 170C	ESA Standard	Christine Moissl-Eichinger	Source: Approval_of_recovery_efficiency_for_nylon_flocked_swab.pdf, Annex 2
5	32	0	B. atrophaeus	Swab	Swab	2013	Polyester	PE swab (Copan), ATP-free, 170C	ESA Standard	Christine Moissl-Eichinger	Source: Approval_of_recovery_efficiency_for_nylon_flocked_swab.pdf, Annex 2
5	33	0	B. atrophaeus	Swab	Swab	2013	Polyester	PE swab (Copan), ATP-free, 170C	ESA Standard	Christine Moissl-Eichinger	Source: Approval_of_recovery_efficiency_for_nylon_flocked_swab.pdf, Annex 2
5	34	0	B. atrophaeus	Swab	Swab	2013	Polyester	PE swab (Copan), ATP-free, 170C	ESA Standard	Christine Moissl-Eichinger	Source: Approval_of_recovery_efficiency_for_nylon_flocked_swab.pdf, Annex 2
5	35	1	B. atrophaeus	Swab	Swab	2013	Polyester	PE swab (Copan), ATP-free, 170C	ESA Standard	Christine Moissl-Eichinger	Source: Approval_of_recovery_efficiency_for_nylon_flocked_swab.pdf, Annex 2
5	36	0	B. atrophaeus	Swab	Swab	2013	Polyester	PE swab (Copan), ATP-free, 170C	ESA Standard	Christine Moissl-Eichinger	Source: Approval_of_recovery_efficiency_for_nylon_flocked_swab.pdf, Annex 2
5	37	0	B. atrophaeus	Swab	Swab	2013	Polyester	PE swab (Copan), ATP-free, 170C	ESA Standard	Christine Moissl-Eichinger	Source: Approval_of_recovery_efficiency_for_nylon_flocked_swab.pdf, Annex 2
5	38	0	B. atrophaeus	Swab	Swab	2013	Polyester	PE swab (Copan), ATP-free, 170C	ESA Standard	Christine Moissl-Eichinger	Source: Approval_of_recovery_efficiency_for_nylon_flocked_swab.pdf, Annex 2
5	39	1	B. atrophaeus	Swab	Swab	2013	Polyester	PE swab (Copan), ATP-free, 170C	ESA Standard	Christine Moissl-Eichinger	Source: Approval_of_recovery_efficiency_for_nylon_flocked_swab.pdf, Annex 2
5	40	0	B. atrophaeus	Swab	Swab	2013	Polyester	PE swab (Copan), ATP-free, 170C	ESA Standard	Christine Moissl-Eichinger	Source: Approval_of_recovery_efficiency_for_nylon_flocked_swab.pdf, Annex 2
3	1	0	B. atrophaeus	Swab	Swab	2013	Polyester	PE swab (Copan), ATP-free, 170C	ESA Standard	Christine Moissl-Eichinger	Source: Approval_of_recovery_efficiency_for_nylon_flocked_swab.pdf, Annex 2
3	2	1	B. atrophaeus	Swab	Swab	2013	Polyester	PE swab (Copan), ATP-free, 170C	ESA Standard	Christine Moissl-Eichinger	Source: Approval_of_recovery_efficiency_for_nylon_flocked_swab.pdf, Annex 2
3	3	0	B. atrophaeus	Swab	Swab	2013	Polyester	PE swab (Copan), ATP-free, 170C	ESA Standard	Christine Moissl-Eichinger	Source: Approval_of_recovery_efficiency_for_nylon_flocked_swab.pdf, Annex 2
3	4	1	B. atrophaeus	Swab	Swab	2013	Polyester	PE swab (Copan), ATP-free, 170C	ESA Standard	Christine Moissl-Eichinger	Source: Approval_of_recovery_efficiency_for_nylon_flocked_swab.pdf, Annex 2
3	5	0	B. atrophaeus	Swab	Swab	2013	Polyester	PE swab (Copan), ATP-free, 170C	ESA Standard	Christine Moissl-Eichinger	Source: Approval_of_recovery_efficiency_for_nylon_flocked_swab.pdf, Annex 2
3	6	0	B. atrophaeus	Swab	Swab	2013	Polyester	PE swab (Copan), ATP-free, 170C	ESA Standard	Christine Moissl-Eichinger	Source: Approval_of_recovery_efficiency_for_nylon_flocked_swab.pdf, Annex 2
3	7	0	B. atrophaeus	Swab	Swab	2013	Polyester	PE swab (Copan), ATP-free, 170C	ESA Standard	Christine Moissl-Eichinger	Source: Approval_of_recovery_efficiency_for_nylon_flocked_swab.pdf, Annex 2
3	8	2	B. atrophaeus	Swab	Swab	2013	Polyester	PE swab (Copan), ATP-free, 170C	ESA Standard	Christine Moissl-Eichinger	Source: Approval_of_recovery_efficiency_for_nylon_flocked_swab.pdf, Annex 2
3	9	0	B. atrophaeus	Swab	Swab	2013	Polyester	PE swab (Copan), ATP-free, 170C	ESA Standard	Christine Moissl-Eichinger	Source: Approval_of_recovery_efficiency_for_nylon_flocked_swab.pdf, Annex 2
3	10	0	B. atrophaeus	Swab	Swab	2013	Polyester	PE swab (Copan), ATP-free, 170C	ESA Standard	Christine Moissl-Eichinger	Source: Approval_of_recovery_efficiency_for_nylon_flocked_swab.pdf, Annex 2
3	11	0	B. atrophaeus	Swab	Swab	2013	Polyester	PE swab (Copan), ATP-free, 170C	ESA Standard	Christine Moissl-Eichinger	Source: Approval_of_recovery_efficiency_for_nylon_flocked_swab.pdf, Annex 2
3	12	0	B. atrophaeus	Swab	Swab	2013	Polyester	PE swab (Copan), ATP-free, 170C	ESA Standard	Christine Moissl-Eichinger	Source: Approval_of_recovery_efficiency_for_nylon_flocked_swab.pdf, Annex 2
3	13	0	B. atrophaeus	Swab	Swab	2013	Polyester	PE swab (Copan), ATP-free, 170C	ESA Standard	Christine Moissl-Eichinger	Source: Approval_of_recovery_efficiency_for_nylon_flocked_swab.pdf, Annex 2
3	14	0	B. atrophaeus	Swab	Swab	2013	Polyester	PE swab (Copan), ATP-free, 170C	ESA Standard	Christine Moissl-Eichinger	Source: Approval_of_recovery_efficiency_for_nylon_flocked_swab.pdf, Annex 2
3	15	0	B. atrophaeus	Swab	Swab	2013	Polyester	PE swab (Copan), ATP-free, 170C	ESA Standard	Christine Moissl-Eichinger	Source: Approval_of_recovery_efficiency_for_nylon_flocked_swab.pdf, Annex 2
3	16	0	B. atrophaeus	Swab	Swab	2013	Polyester	PE swab (Copan), ATP-free, 170C	ESA Standard	Christine Moissl-Eichinger	Source: Approval_of_recovery_efficiency_for_nylon_flocked_swab.pdf, Annex 2
3	17	0	B. atrophaeus	Swab	Swab	2013	Polyester	PE swab (Copan), ATP-free, 170C	ESA Standard	Christine Moissl-Eichinger	Source: Approval_of_recovery_efficiency_for_nylon_flocked_swab.pdf, Annex 2
3	18	1	B. atrophaeus	Swab	Swab	2013	Polyester	PE swab (Copan), ATP-free, 170C	ESA Standard	Christine Moissl-Eichinger	Source: Approval_of_recovery_efficiency_for_nylon_flocked_swab.pdf, Annex 2
3	19	0	B. atrophaeus	Swab	Swab	2013	Polyester	PE swab (Copan), ATP-free, 170C	ESA Standard	Christine Moissl-Eichinger	Source: Approval_of_recovery_efficiency_for_nylon_flocked_swab.pdf, Annex 2
3	20	0	B. atrophaeus	Swab	Swab	2013	Polyester	PE swab (Copan), ATP-free, 170C	ESA Standard	Christine Moissl-Eichinger	Source: Approval_of_recovery_efficiency_for_nylon_flocked_swab.pdf, Annex 2
3	21	0	B. atrophaeus	Swab	Swab	2013	Polyester	PE swab (Copan), ATP-free, 170C	ESA Standard	Christine Moissl-Eichinger	Source: Approval_of_recovery_efficiency_for_nylon_flocked_swab.pdf, Annex 2
3	22	0	B. atrophaeus	Swab	Swab	2013	Polyester	PE swab (Copan), ATP-free, 170C	ESA Standard	Christine Moissl-Eichinger	Source: Approval_of_recovery_efficiency_for_nylon_flocked_swab.pdf, Annex 2
3	23	0	B. atrophaeus	Swab	Swab	2013	Polyester	PE swab (Copan), ATP-free, 170C	ESA Standard	Christine Moissl-Eichinger	Source: Approval_of_recovery_efficiency_for_nylon_flocked_swab.pdf, Annex 2
3	24	0	B. atrophaeus	Swab	Swab	2013	Polyester	PE swab (Copan), ATP-free, 170C	ESA Standard	Christine Moissl-Eichinger	Source: Approval_of_recovery_efficiency_for_nylon_flocked_swab.pdf, Annex 2
3	25	1	B. atrophaeus	Swab	Swab	2013	Polyester	PE swab (Copan), ATP-free, 170C	ESA Standard	Christine Moissl-Eichinger	Source: Approval_of_recovery_efficiency_for_nylon_flocked_swab.pdf, Annex 2
3	26	1	B. atrophaeus	Swab	Swab	2013	Polyester	PE swab (Copan), ATP-free, 170C	ESA Standard	Christine Moissl-Eichinger	Source: Approval_of_recovery_efficiency_for_nylon_flocked_swab.pdf, Annex 2
3	27	0	B. atrophaeus	Swab	Swab	2013	Polyester	PE swab (Copan), ATP-free, 170C	ESA Standard	Christine Moissl-Eichinger	Source: Approval_of_recovery_efficiency_for_nylon_flocked_swab.pdf, Annex 2
3	28	0	B. atrophaeus	Swab	Swab	2013	Polyester	PE swab (Copan), ATP-free, 170C	ESA Standard	Christine Moissl-Eichinger	Source: Approval_of_recovery_efficiency_for_nylon_flocked_swab.pdf, Annex 2
3	29	0	B. atrophaeus	Swab	Swab	2013	Polyester	PE swab (Copan), ATP-free, 170C	ESA Standard	Christine Moissl-Eichinger	Source: Approval_of_recovery_efficiency_for_nylon_flocked_swab.pdf, Annex 2
3	30	1	B. atrophaeus	Swab	Swab	2013	Polyester	PE swab (Copan), ATP-free, 170C	ESA Standard	Christine Moissl-Eichinger	Source: Approval_of_recovery_efficiency_for_nylon_flocked_swab.pdf, Annex 2
3	31	0	B. atrophaeus	Swab	Swab	2013	Polyester	PE swab (Copan), ATP-free, 170C	ESA Standard	Christine Moissl-Eichinger	Source: Approval_of_recovery_efficiency_for_nylon_flocked_swab.pdf, Annex 2
3	32	0	B. atrophaeus	Swab	Swab	2013	Polyester	PE swab (Copan), ATP-free, 170C	ESA Standard	Christine Moissl-Eichinger	Source: Approval_of_recovery_efficiency_for_nylon_flocked_swab.pdf, Annex 2
3	33	0	B. atrophaeus	Swab	Swab	2013	Polyester	PE swab (Copan), ATP-free, 170C	ESA Standard	Christine Moissl-Eichinger	Source: Approval_of_recovery_efficiency_for_nylon_flocked_swab.pdf, Annex 2
3	34	0	B. atrophaeus	Swab	Swab	2013	Polyester	PE swab (Copan), ATP-free, 170C	ESA Standard	Christine Moissl-Eichinger	Source: Approval_of_recovery_efficiency_for_nylon_flocked_swab.pdf, Annex 2
3	35	0	B. atrophaeus	Swab	Swab	2013	Polyester	PE swab (Copan), ATP-free, 170C	ESA Standard	Christine Moissl-Eichinger	Source: Approval_of_recovery_efficiency_for_nylon_flocked_swab.pdf, Annex 2
3	36	0	B. atrophaeus	Swab	Swab	2013	Polyester	PE swab (Copan), ATP-free, 170C	ESA Standard	Christine Moissl-Eichinger	Source: Approval_of_recovery_efficiency_for_nylon_flocked_swab.pdf, Annex 2
3	37	1	B. atrophaeus	Swab	Swab	2013	Polyester	PE swab (Copan), ATP-free, 170C	ESA Standard	Christine Moissl-Eichinger	Source: Approval_of_recovery_efficiency_for_nylon_flocked_swab.pdf, Annex 2
3	38	0	B. atrophaeus	Swab	Swab	2013	Polyester	PE swab (Copan), ATP-free, 170C	ESA Standard	Christine Moissl-Eichinger	Source: Approval_of_recovery_efficiency_for_nylon_flocked_swab.pdf, Annex 2
3	39	0	B. atrophaeus	Swab	Swab	2013	Polyester	PE swab (Copan), ATP-free, 170C	ESA Standard	Christine Moissl-Eichinger	Source: Approval_of_recovery_efficiency_for_nylon_flocked_swab.pdf, Annex 2
3	40	1	B. atrophaeus	Swab	Swab	2013	Polyester	PE swab (Copan), ATP-free, 170C	ESA Standard	Christine Moissl-Eichinger	Source: Approval_of_recovery_efficiency_for_nylon_flocked_swab.pdf, Annex 2
3	41	1	B. atrophaeus	Swab	Swab	2013	Polyester	PE swab (Copan), ATP-free, 170C	ESA Standard	Christine Moissl-Eichinger	Source: Approval_of_recovery_efficiency_for_nylon_flocked_swab.pdf, Annex 2
3	42	0	B. atrophaeus	Swab	Swab	2013	Polyester	PE swab (Copan), ATP-free, 170C	ESA Standard	Christine Moissl-Eichinger	Source: Approval_of_recovery_efficiency_for_nylon_flocked_swab.pdf, Annex 2
3	43	0	B. atrophaeus	Swab	Swab	2013	Polyester	PE swab (Copan), ATP-free, 170C	ESA Standard	Christine Moissl-Eichinger	Source: Approval_of_recovery_efficiency_for_nylon_flocked_swab.pdf, Annex 2
3	44	0	B. atrophaeus	Swab	Swab	2013	Polyester	PE swab (Copan), ATP-free, 170C	ESA Standard	Christine Moissl-Eichinger	Source: Approval_of_recovery_efficiency_for_nylon_flocked_swab.pdf, Annex 2
3	45	1	B. atrophaeus	Swab	Swab	2013	Polyester	PE swab (Copan), ATP-free, 170C	ESA Standard	Christine Moissl-Eichinger	Source: Approval_of_recovery_efficiency_for_nylon_flocked_swab.pdf, Annex 2
3	46	0	B. atrophaeus	Swab	Swab	2013	Polyester	PE swab (Copan), ATP-free, 170C	ESA Standard	Christine Moissl-Eichinger	Source: Approval_of_recovery_efficiency_for_nylon_flocked_swab.pdf, Annex 2
3	47	0	B. atrophaeus	Swab	Swab	2013	Polyester	PE swab (Copan), ATP-free, 170C	ESA Standard	Christine Moissl-Eichinger	Source: Approval_of_recovery_efficiency_for_nylon_flocked_swab.pdf, Annex 2
3	48	0	B. atrophaeus	Swab	Swab	2013	Polyester	PE swab (Copan), ATP-free, 170C	ESA Standard	Christine Moissl-Eichinger	Source: Approval_of_recovery_efficiency_for_nylon_flocked_swab.pdf, Annex 2
3	49	0	B. atrophaeus	Swab	Swab	2013	Polyester	PE swab (Copan), ATP-free, 170C	ESA Standard	Christine Moissl-Eichinger	Source: Approval_of_recovery_efficiency_for_nylon_flocked_swab.pdf, Annex 2
3	50	0	B. atrophaeus	Swab	Swab	2013	Polyester	PE swab (Copan), ATP-free, 170C	ESA Standard	Christine Moissl-Eichinger	Source: Approval_of_recovery_efficiency_for_nylon_flocked_swab.pdf, Annex 2
100	1	30	B. atrophaeus	Swab	Swab	2013	Nylon-Flocked	Nylon-flocked swab (Copan), 552C	ESA Standard	Christine Moissl-Eichinger	Source: Approval_of_recovery_efficiency_for_nylon_flocked_swab.pdf, Annex 2
100	2	29	B. atrophaeus	Swab	Swab	2013	Nylon-Flocked	Nylon-flocked swab (Copan), 552C	ESA Standard	Christine Moissl-Eichinger	Source: Approval_of_recovery_efficiency_for_nylon_flocked_swab.pdf, Annex 2
100	3	45	B. atrophaeus	Swab	Swab	2013	Nylon-Flocked	Nylon-flocked swab (Copan), 552C	ESA Standard	Christine Moissl-Eichinger	Source: Approval_of_recovery_efficiency_for_nylon_flocked_swab.pdf, Annex 2
100	4	45	B. atrophaeus	Swab	Swab	2013	Nylon-Flocked	Nylon-flocked swab (Copan), 552C	ESA Standard	Christine Moissl-Eichinger	Source: Approval_of_recovery_efficiency_for_nylon_flocked_swab.pdf, Annex 2
100	5	41	B. atrophaeus	Swab	Swab	2013	Nylon-Flocked	Nylon-flocked swab (Copan), 552C	ESA Standard	Christine Moissl-Eichinger	Source: Approval_of_recovery_efficiency_for_nylon_flocked_swab.pdf, Annex 2
100	6	49	B. atrophaeus	Swab	Swab	2013	Nylon-Flocked	Nylon-flocked swab (Copan), 552C	ESA Standard	Christine Moissl-Eichinger	Source: Approval_of_recovery_efficiency_for_nylon_flocked_swab.pdf, Annex 2
100	7	41	B. atrophaeus	Swab	Swab	2013	Nylon-Flocked	Nylon-flocked swab (Copan), 552C	ESA Standard	Christine Moissl-Eichinger	Source: Approval_of_recovery_efficiency_for_nylon_flocked_swab.pdf, Annex 2
100	8	31	B. atrophaeus	Swab	Swab	2013	Nylon-Flocked	Nylon-flocked swab (Copan), 552C	ESA Standard	Christine Moissl-Eichinger	Source: Approval_of_recovery_efficiency_for_nylon_flocked_swab.pdf, Annex 2
100	9	45	B. atrophaeus	Swab	Swab	2013	Nylon-Flocked	Nylon-flocked swab (Copan), 552C	ESA Standard	Christine Moissl-Eichinger	Source: Approval_of_recovery_efficiency_for_nylon_flocked_swab.pdf, Annex 2
100	10	49	B. atrophaeus	Swab	Swab	2013	Nylon-Flocked	Nylon-flocked swab (Copan), 552C	ESA Standard	Christine Moissl-Eichinger	Source: Approval_of_recovery_efficiency_for_nylon_flocked_swab.pdf, Annex 2
15	1	10	B. atrophaeus	Swab	Swab	2013	Nylon-Flocked	Nylon-flocked swab (Copan), 552C	ESA Standard	Christine Moissl-Eichinger	Source: Approval_of_recovery_efficiency_for_nylon_flocked_swab.pdf, Annex 2
15	2	5	B. atrophaeus	Swab	Swab	2013	Nylon-Flocked	Nylon-flocked swab (Copan), 552C	ESA Standard	Christine Moissl-Eichinger	Source: Approval_of_recovery_efficiency_for_nylon_flocked_swab.pdf, Annex 2
15	3	9	B. atrophaeus	Swab	Swab	2013	Nylon-Flocked	Nylon-flocked swab (Copan), 552C	ESA Standard	Christine Moissl-Eichinger	Source: Approval_of_recovery_efficiency_for_nylon_flocked_swab.pdf, Annex 2
15	4	5	B. atrophaeus	Swab	Swab	2013	Nylon-Flocked	Nylon-flocked swab (Copan), 552C	ESA Standard	Christine Moissl-Eichinger	Source: Approval_of_recovery_efficiency_for_nylon_flocked_swab.pdf, Annex 2
15	5	6	B. atrophaeus	Swab	Swab	2013	Nylon-Flocked	Nylon-flocked swab (Copan), 552C	ESA Standard	Christine Moissl-Eichinger	Source: Approval_of_recovery_efficiency_for_nylon_flocked_swab.pdf, Annex 2
15	6	4	B. atrophaeus	Swab	Swab	2013	Nylon-Flocked	Nylon-flocked swab (Copan), 552C	ESA Standard	Christine Moissl-Eichinger	Source: Approval_of_recovery_efficiency_for_nylon_flocked_swab.pdf, Annex 2
15	7	5	B. atrophaeus	Swab	Swab	2013	Nylon-Flocked	Nylon-flocked swab (Copan), 552C	ESA Standard	Christine Moissl-Eichinger	Source: Approval_of_recovery_efficiency_for_nylon_flocked_swab.pdf, Annex 2
15	8	15	B. atrophaeus	Swab	Swab	2013	Nylon-Flocked	Nylon-flocked swab (Copan), 552C	ESA Standard	Christine Moissl-Eichinger	Source: Approval_of_recovery_efficiency_for_nylon_flocked_swab.pdf, Annex 2
15	9	3	B. atrophaeus	Swab	Swab	2013	Nylon-Flocked	Nylon-flocked swab (Copan), 552C	ESA Standard	Christine Moissl-Eichinger	Source: Approval_of_recovery_efficiency_for_nylon_flocked_swab.pdf, Annex 2
15	10	4	B. atrophaeus	Swab	Swab	2013	Nylon-Flocked	Nylon-flocked swab (Copan), 552C	ESA Standard	Christine Moissl-Eichinger	Source: Approval_of_recovery_efficiency_for_nylon_flocked_swab.pdf, Annex 2
15	11	7	B. atrophaeus	Swab	Swab	2013	Nylon-Flocked	Nylon-flocked swab (Copan), 552C	ESA Standard	Christine Moissl-Eichinger	Source: Approval_of_recovery_efficiency_for_nylon_flocked_swab.pdf, Annex 2
15	12	4	B. atrophaeus	Swab	Swab	2013	Nylon-Flocked	Nylon-flocked swab (Copan), 552C	ESA Standard	Christine Moissl-Eichinger	Source: Approval_of_recovery_efficiency_for_nylon_flocked_swab.pdf, Annex 2
15	13	5	B. atrophaeus	Swab	Swab	2013	Nylon-Flocked	Nylon-flocked swab (Copan), 552C	ESA Standard	Christine Moissl-Eichinger	Source: Approval_of_recovery_efficiency_for_nylon_flocked_swab.pdf, Annex 2
15	14	8	B. atrophaeus	Swab	Swab	2013	Nylon-Flocked	Nylon-flocked swab (Copan), 552C	ESA Standard	Christine Moissl-Eichinger	Source: Approval_of_recovery_efficiency_for_nylon_flocked_swab.pdf, Annex 2
15	15	8	B. atrophaeus	Swab	Swab	2013	Nylon-Flocked	Nylon-flocked swab (Copan), 552C	ESA Standard	Christine Moissl-Eichinger	Source: Approval_of_recovery_efficiency_for_nylon_flocked_swab.pdf, Annex 2
15	16	8	B. atrophaeus	Swab	Swab	2013	Nylon-Flocked	Nylon-flocked swab (Copan), 552C	ESA Standard	Christine Moissl-Eichinger	Source: Approval_of_recovery_efficiency_for_nylon_flocked_swab.pdf, Annex 2
15	17	7	B. atrophaeus	Swab	Swab	2013	Nylon-Flocked	Nylon-flocked swab (Copan), 552C	ESA Standard	Christine Moissl-Eichinger	Source: Approval_of_recovery_efficiency_for_nylon_flocked_swab.pdf, Annex 2
15	18	6	B. atrophaeus	Swab	Swab	2013	Nylon-Flocked	Nylon-flocked swab (Copan), 552C	ESA Standard	Christine Moissl-Eichinger	Source: Approval_of_recovery_efficiency_for_nylon_flocked_swab.pdf, Annex 2
15	19	1	B. atrophaeus	Swab	Swab	2013	Nylon-Flocked	Nylon-flocked swab (Copan), 552C	ESA Standard	Christine Moissl-Eichinger	Source: Approval_of_recovery_efficiency_for_nylon_flocked_swab.pdf, Annex 2
15	20	3	B. atrophaeus	Swab	Swab	2013	Nylon-Flocked	Nylon-flocked swab (Copan), 552C	ESA Standard	Christine Moissl-Eichinger	Source: Approval_of_recovery_efficiency_for_nylon_flocked_swab.pdf, Annex 2
10	1	3	B. atrophaeus	Swab	Swab	2013	Nylon-Flocked	Nylon-flocked swab (Copan), 552C	ESA Standard	Christine Moissl-Eichinger	Source: Approval_of_recovery_efficiency_for_nylon_flocked_swab.pdf, Annex 2
10	2	7	B. atrophaeus	Swab	Swab	2013	Nylon-Flocked	Nylon-flocked swab (Copan), 552C	ESA Standard	Christine Moissl-Eichinger	Source: Approval_of_recovery_efficiency_for_nylon_flocked_swab.pdf, Annex 2
10	3	7	B. atrophaeus	Swab	Swab	2013	Nylon-Flocked	Nylon-flocked swab (Copan), 552C	ESA Standard	Christine Moissl-Eichinger	Source: Approval_of_recovery_efficiency_for_nylon_flocked_swab.pdf, Annex 2
10	4	6	B. atrophaeus	Swab	Swab	2013	Nylon-Flocked	Nylon-flocked swab (Copan), 552C	ESA Standard	Christine Moissl-Eichinger	Source: Approval_of_recovery_efficiency_for_nylon_flocked_swab.pdf, Annex 2
10	5	1	B. atrophaeus	Swab	Swab	2013	Nylon-Flocked	Nylon-flocked swab (Copan), 552C	ESA Standard	Christine Moissl-Eichinger	Source: Approval_of_recovery_efficiency_for_nylon_flocked_swab.pdf, Annex 2
10	6	4	B. atrophaeus	Swab	Swab	2013	Nylon-Flocked	Nylon-flocked swab (Copan), 552C	ESA Standard	Christine Moissl-Eichinger	Source: Approval_of_recovery_efficiency_for_nylon_flocked_swab.pdf, Annex 2
10	7	2	B. atrophaeus	Swab	Swab	2013	Nylon-Flocked	Nylon-flocked swab (Copan), 552C	ESA Standard	Christine Moissl-Eichinger	Source: Approval_of_recovery_efficiency_for_nylon_flocked_swab.pdf, Annex 2
10	8	2	B. atrophaeus	Swab	Swab	2013	Nylon-Flocked	Nylon-flocked swab (Copan), 552C	ESA Standard	Christine Moissl-Eichinger	Source: Approval_of_recovery_efficiency_for_nylon_flocked_swab.pdf, Annex 2
10	9	4	B. atrophaeus	Swab	Swab	2013	Nylon-Flocked	Nylon-flocked swab (Copan), 552C	ESA Standard	Christine Moissl-Eichinger	Source: Approval_of_recovery_efficiency_for_nylon_flocked_swab.pdf, Annex 2
10	10	1	B. atrophaeus	Swab	Swab	2013	Nylon-Flocked	Nylon-flocked swab (Copan), 552C	ESA Standard	Christine Moissl-Eichinger	Source: Approval_of_recovery_efficiency_for_nylon_flocked_swab.pdf, Annex 2
10	11	4	B. atrophaeus	Swab	Swab	2013	Nylon-Flocked	Nylon-flocked swab (Copan), 552C	ESA Standard	Christine Moissl-Eichinger	Source: Approval_of_recovery_efficiency_for_nylon_flocked_swab.pdf, Annex 2
10	12	5	B. atrophaeus	Swab	Swab	2013	Nylon-Flocked	Nylon-flocked swab (Copan), 552C	ESA Standard	Christine Moissl-Eichinger	Source: Approval_of_recovery_efficiency_for_nylon_flocked_swab.pdf, Annex 2
10	13	5	B. atrophaeus	Swab	Swab	2013	Nylon-Flocked	Nylon-flocked swab (Copan), 552C	ESA Standard	Christine Moissl-Eichinger	Source: Approval_of_recovery_efficiency_for_nylon_flocked_swab.pdf, Annex 2
10	14	3	B. atrophaeus	Swab	Swab	2013	Nylon-Flocked	Nylon-flocked swab (Copan), 552C	ESA Standard	Christine Moissl-Eichinger	Source: Approval_of_recovery_efficiency_for_nylon_flocked_swab.pdf, Annex 2
10	15	4	B. atrophaeus	Swab	Swab	2013	Nylon-Flocked	Nylon-flocked swab (Copan), 552C	ESA Standard	Christine Moissl-Eichinger	Source: Approval_of_recovery_efficiency_for_nylon_flocked_swab.pdf, Annex 2
10	16	4	B. atrophaeus	Swab	Swab	2013	Nylon-Flocked	Nylon-flocked swab (Copan), 552C	ESA Standard	Christine Moissl-Eichinger	Source: Approval_of_recovery_efficiency_for_nylon_flocked_swab.pdf, Annex 2
10	17	5	B. atrophaeus	Swab	Swab	2013	Nylon-Flocked	Nylon-flocked swab (Copan), 552C	ESA Standard	Christine Moissl-Eichinger	Source: Approval_of_recovery_efficiency_for_nylon_flocked_swab.pdf, Annex 2
10	18	4	B. atrophaeus	Swab	Swab	2013	Nylon-Flocked	Nylon-flocked swab (Copan), 552C	ESA Standard	Christine Moissl-Eichinger	Source: Approval_of_recovery_efficiency_for_nylon_flocked_swab.pdf, Annex 2
10	19	2	B. atrophaeus	Swab	Swab	2013	Nylon-Flocked	Nylon-flocked swab (Copan), 552C	ESA Standard	Christine Moissl-Eichinger	Source: Approval_of_recovery_efficiency_for_nylon_flocked_swab.pdf, Annex 2
10	20	3	B. atrophaeus	Swab	Swab	2013	Nylon-Flocked	Nylon-flocked swab (Copan), 552C	ESA Standard	Christine Moissl-Eichinger	Source: Approval_of_recovery_efficiency_for_nylon_flocked_swab.pdf, Annex 2
10	21	3	B. atrophaeus	Swab	Swab	2013	Nylon-Flocked	Nylon-flocked swab (Copan), 552C	ESA Standard	Christine Moissl-Eichinger	Source: Approval_of_recovery_efficiency_for_nylon_flocked_swab.pdf, Annex 2
10	22	1	B. atrophaeus	Swab	Swab	2013	Nylon-Flocked	Nylon-flocked swab (Copan), 552C	ESA Standard	Christine Moissl-Eichinger	Source: Approval_of_recovery_efficiency_for_nylon_flocked_swab.pdf, Annex 2
10	23	3	B. atrophaeus	Swab	Swab	2013	Nylon-Flocked	Nylon-flocked swab (Copan), 552C	ESA Standard	Christine Moissl-Eichinger	Source: Approval_of_recovery_efficiency_for_nylon_flocked_swab.pdf, Annex 2
10	24	2	B. atrophaeus	Swab	Swab	2013	Nylon-Flocked	Nylon-flocked swab (Copan), 552C	ESA Standard	Christine Moissl-Eichinger	Source: Approval_of_recovery_efficiency_for_nylon_flocked_swab.pdf, Annex 2
10	25	5	B. atrophaeus	Swab	Swab	2013	Nylon-Flocked	Nylon-flocked swab (Copan), 552C	ESA Standard	Christine Moissl-Eichinger	Source: Approval_of_recovery_efficiency_for_nylon_flocked_swab.pdf, Annex 2
10	26	4	B. atrophaeus	Swab	Swab	2013	Nylon-Flocked	Nylon-flocked swab (Copan), 552C	ESA Standard	Christine Moissl-Eichinger	Source: Approval_of_recovery_efficiency_for_nylon_flocked_swab.pdf, Annex 2
10	27	5	B. atrophaeus	Swab	Swab	2013	Nylon-Flocked	Nylon-flocked swab (Copan), 552C	ESA Standard	Christine Moissl-Eichinger	Source: Approval_of_recovery_efficiency_for_nylon_flocked_swab.pdf, Annex 2
10	28	4	B. atrophaeus	Swab	Swab	2013	Nylon-Flocked	Nylon-flocked swab (Copan), 552C	ESA Standard	Christine Moissl-Eichinger	Source: Approval_of_recovery_efficiency_for_nylon_flocked_swab.pdf, Annex 2
10	29	2	B. atrophaeus	Swab	Swab	2013	Nylon-Flocked	Nylon-flocked swab (Copan), 552C	ESA Standard	Christine Moissl-Eichinger	Source: Approval_of_recovery_efficiency_for_nylon_flocked_swab.pdf, Annex 2
10	30	4	B. atrophaeus	Swab	Swab	2013	Nylon-Flocked	Nylon-flocked swab (Copan), 552C	ESA Standard	Christine Moissl-Eichinger	Source: Approval_of_recovery_efficiency_for_nylon_flocked_swab.pdf, Annex 2
5	1	2	B. atrophaeus	Swab	Swab	2013	Nylon-Flocked	Nylon-flocked swab (Copan), 552C	ESA Standard	Christine Moissl-Eichinger	Source: Approval_of_recovery_efficiency_for_nylon_flocked_swab.pdf, Annex 2
5	2	2	B. atrophaeus	Swab	Swab	2013	Nylon-Flocked	Nylon-flocked swab (Copan), 552C	ESA Standard	Christine Moissl-Eichinger	Source: Approval_of_recovery_efficiency_for_nylon_flocked_swab.pdf, Annex 2
5	3	3	B. atrophaeus	Swab	Swab	2013	Nylon-Flocked	Nylon-flocked swab (Copan), 552C	ESA Standard	Christine Moissl-Eichinger	Source: Approval_of_recovery_efficiency_for_nylon_flocked_swab.pdf, Annex 2
5	4	3	B. atrophaeus	Swab	Swab	2013	Nylon-Flocked	Nylon-flocked swab (Copan), 552C	ESA Standard	Christine Moissl-Eichinger	Source: Approval_of_recovery_efficiency_for_nylon_flocked_swab.pdf, Annex 2
5	5	1	B. atrophaeus	Swab	Swab	2013	Nylon-Flocked	Nylon-flocked swab (Copan), 552C	ESA Standard	Christine Moissl-Eichinger	Source: Approval_of_recovery_efficiency_for_nylon_flocked_swab.pdf, Annex 2
5	6	2	B. atrophaeus	Swab	Swab	2013	Nylon-Flocked	Nylon-flocked swab (Copan), 552C	ESA Standard	Christine Moissl-Eichinger	Source: Approval_of_recovery_efficiency_for_nylon_flocked_swab.pdf, Annex 2
5	7	2	B. atrophaeus	Swab	Swab	2013	Nylon-Flocked	Nylon-flocked swab (Copan), 552C	ESA Standard	Christine Moissl-Eichinger	Source: Approval_of_recovery_efficiency_for_nylon_flocked_swab.pdf, Annex 2
5	8	3	B. atrophaeus	Swab	Swab	2013	Nylon-Flocked	Nylon-flocked swab (Copan), 552C	ESA Standard	Christine Moissl-Eichinger	Source: Approval_of_recovery_efficiency_for_nylon_flocked_swab.pdf, Annex 2
5	9	2	B. atrophaeus	Swab	Swab	2013	Nylon-Flocked	Nylon-flocked swab (Copan), 552C	ESA Standard	Christine Moissl-Eichinger	Source: Approval_of_recovery_efficiency_for_nylon_flocked_swab.pdf, Annex 2
5	10	1	B. atrophaeus	Swab	Swab	2013	Nylon-Flocked	Nylon-flocked swab (Copan), 552C	ESA Standard	Christine Moissl-Eichinger	Source: Approval_of_recovery_efficiency_for_nylon_flocked_swab.pdf, Annex 2
5	11	1	B. atrophaeus	Swab	Swab	2013	Nylon-Flocked	Nylon-flocked swab (Copan), 552C	ESA Standard	Christine Moissl-Eichinger	Source: Approval_of_recovery_efficiency_for_nylon_flocked_swab.pdf, Annex 2
5	12	1	B. atrophaeus	Swab	Swab	2013	Nylon-Flocked	Nylon-flocked swab (Copan), 552C	ESA Standard	Christine Moissl-Eichinger	Source: Approval_of_recovery_efficiency_for_nylon_flocked_swab.pdf, Annex 2
5	13	5	B. atrophaeus	Swab	Swab	2013	Nylon-Flocked	Nylon-flocked swab (Copan), 552C	ESA Standard	Christine Moissl-Eichinger	Source: Approval_of_recovery_efficiency_for_nylon_flocked_swab.pdf, Annex 2
5	14	1	B. atrophaeus	Swab	Swab	2013	Nylon-Flocked	Nylon-flocked swab (Copan), 552C	ESA Standard	Christine Moissl-Eichinger	Source: Approval_of_recovery_efficiency_for_nylon_flocked_swab.pdf, Annex 2
5	15	3	B. atrophaeus	Swab	Swab	2013	Nylon-Flocked	Nylon-flocked swab (Copan), 552C	ESA Standard	Christine Moissl-Eichinger	Source: Approval_of_recovery_efficiency_for_nylon_flocked_swab.pdf, Annex 2
5	16	1	B. atrophaeus	Swab	Swab	2013	Nylon-Flocked	Nylon-flocked swab (Copan), 552C	ESA Standard	Christine Moissl-Eichinger	Source: Approval_of_recovery_efficiency_for_nylon_flocked_swab.pdf, Annex 2
5	17	1	B. atrophaeus	Swab	Swab	2013	Nylon-Flocked	Nylon-flocked swab (Copan), 552C	ESA Standard	Christine Moissl-Eichinger	Source: Approval_of_recovery_efficiency_for_nylon_flocked_swab.pdf, Annex 2
5	18	2	B. atrophaeus	Swab	Swab	2013	Nylon-Flocked	Nylon-flocked swab (Copan), 552C	ESA Standard	Christine Moissl-Eichinger	Source: Approval_of_recovery_efficiency_for_nylon_flocked_swab.pdf, Annex 2
5	19	1	B. atrophaeus	Swab	Swab	2013	Nylon-Flocked	Nylon-flocked swab (Copan), 552C	ESA Standard	Christine Moissl-Eichinger	Source: Approval_of_recovery_efficiency_for_nylon_flocked_swab.pdf, Annex 2
5	20	0	B. atrophaeus	Swab	Swab	2013	Nylon-Flocked	Nylon-flocked swab (Copan), 552C	ESA Standard	Christine Moissl-Eichinger	Source: Approval_of_recovery_efficiency_for_nylon_flocked_swab.pdf, Annex 2
5	21	1	B. atrophaeus	Swab	Swab	2013	Nylon-Flocked	Nylon-flocked swab (Copan), 552C	ESA Standard	Christine Moissl-Eichinger	Source: Approval_of_recovery_efficiency_for_nylon_flocked_swab.pdf, Annex 2
5	22	3	B. atrophaeus	Swab	Swab	2013	Nylon-Flocked	Nylon-flocked swab (Copan), 552C	ESA Standard	Christine Moissl-Eichinger	Source: Approval_of_recovery_efficiency_for_nylon_flocked_swab.pdf, Annex 2
5	23	2	B. atrophaeus	Swab	Swab	2013	Nylon-Flocked	Nylon-flocked swab (Copan), 552C	ESA Standard	Christine Moissl-Eichinger	Source: Approval_of_recovery_efficiency_for_nylon_flocked_swab.pdf, Annex 2
5	24	3	B. atrophaeus	Swab	Swab	2013	Nylon-Flocked	Nylon-flocked swab (Copan), 552C	ESA Standard	Christine Moissl-Eichinger	Source: Approval_of_recovery_efficiency_for_nylon_flocked_swab.pdf, Annex 2
5	25	2	B. atrophaeus	Swab	Swab	2013	Nylon-Flocked	Nylon-flocked swab (Copan), 552C	ESA Standard	Christine Moissl-Eichinger	Source: Approval_of_recovery_efficiency_for_nylon_flocked_swab.pdf, Annex 2
5	26	3	B. atrophaeus	Swab	Swab	2013	Nylon-Flocked	Nylon-flocked swab (Copan), 552C	ESA Standard	Christine Moissl-Eichinger	Source: Approval_of_recovery_efficiency_for_nylon_flocked_swab.pdf, Annex 2
5	27	1	B. atrophaeus	Swab	Swab	2013	Nylon-Flocked	Nylon-flocked swab (Copan), 552C	ESA Standard	Christine Moissl-Eichinger	Source: Approval_of_recovery_efficiency_for_nylon_flocked_swab.pdf, Annex 2
5	28	1	B. atrophaeus	Swab	Swab	2013	Nylon-Flocked	Nylon-flocked swab (Copan), 552C	ESA Standard	Christine Moissl-Eichinger	Source: Approval_of_recovery_efficiency_for_nylon_flocked_swab.pdf, Annex 2
5	29	1	B. atrophaeus	Swab	Swab	2013	Nylon-Flocked	Nylon-flocked swab (Copan), 552C	ESA Standard	Christine Moissl-Eichinger	Source: Approval_of_recovery_efficiency_for_nylon_flocked_swab.pdf, Annex 2
5	30	1	B. atrophaeus	Swab	Swab	2013	Nylon-Flocked	Nylon-flocked swab (Copan), 552C	ESA Standard	Christine Moissl-Eichinger	Source: Approval_of_recovery_efficiency_for_nylon_flocked_swab.pdf, Annex 2
5	31	5	B. atrophaeus	Swab	Swab	2013	Nylon-Flocked	Nylon-flocked swab (Copan), 552C	ESA Standard	Christine Moissl-Eichinger	Source: Approval_of_recovery_efficiency_for_nylon_flocked_swab.pdf, Annex 2
5	32	1	B. atrophaeus	Swab	Swab	2013	Nylon-Flocked	Nylon-flocked swab (Copan), 552C	ESA Standard	Christine Moissl-Eichinger	Source: Approval_of_recovery_efficiency_for_nylon_flocked_swab.pdf, Annex 2
5	33	3	B. atrophaeus	Swab	Swab	2013	Nylon-Flocked	Nylon-flocked swab (Copan), 552C	ESA Standard	Christine Moissl-Eichinger	Source: Approval_of_recovery_efficiency_for_nylon_flocked_swab.pdf, Annex 2
5	34	0	B. atrophaeus	Swab	Swab	2013	Nylon-Flocked	Nylon-flocked swab (Copan), 552C	ESA Standard	Christine Moissl-Eichinger	Source: Approval_of_recovery_efficiency_for_nylon_flocked_swab.pdf, Annex 2
5	35	2	B. atrophaeus	Swab	Swab	2013	Nylon-Flocked	Nylon-flocked swab (Copan), 552C	ESA Standard	Christine Moissl-Eichinger	Source: Approval_of_recovery_efficiency_for_nylon_flocked_swab.pdf, Annex 2
5	36	1	B. atrophaeus	Swab	Swab	2013	Nylon-Flocked	Nylon-flocked swab (Copan), 552C	ESA Standard	Christine Moissl-Eichinger	Source: Approval_of_recovery_efficiency_for_nylon_flocked_swab.pdf, Annex 2
5	37	2	B. atrophaeus	Swab	Swab	2013	Nylon-Flocked	Nylon-flocked swab (Copan), 552C	ESA Standard	Christine Moissl-Eichinger	Source: Approval_of_recovery_efficiency_for_nylon_flocked_swab.pdf, Annex 2
5	38	1	B. atrophaeus	Swab	Swab	2013	Nylon-Flocked	Nylon-flocked swab (Copan), 552C	ESA Standard	Christine Moissl-Eichinger	Source: Approval_of_recovery_efficiency_for_nylon_flocked_swab.pdf, Annex 2
5	39	2	B. atrophaeus	Swab	Swab	2013	Nylon-Flocked	Nylon-flocked swab (Copan), 552C	ESA Standard	Christine Moissl-Eichinger	Source: Approval_of_recovery_efficiency_for_nylon_flocked_swab.pdf, Annex 2
5	40	2	B. atrophaeus	Swab	Swab	2013	Nylon-Flocked	Nylon-flocked swab (Copan), 552C	ESA Standard	Christine Moissl-Eichinger	Source: Approval_of_recovery_efficiency_for_nylon_flocked_swab.pdf, Annex 2
3	1	1	B. atrophaeus	Swab	Swab	2013	Nylon-Flocked	Nylon-flocked swab (Copan), 552C	ESA Standard	Christine Moissl-Eichinger	Source: Approval_of_recovery_efficiency_for_nylon_flocked_swab.pdf, Annex 2
3	2	2	B. atrophaeus	Swab	Swab	2013	Nylon-Flocked	Nylon-flocked swab (Copan), 552C	ESA Standard	Christine Moissl-Eichinger	Source: Approval_of_recovery_efficiency_for_nylon_flocked_swab.pdf, Annex 2
3	3	2	B. atrophaeus	Swab	Swab	2013	Nylon-Flocked	Nylon-flocked swab (Copan), 552C	ESA Standard	Christine Moissl-Eichinger	Source: Approval_of_recovery_efficiency_for_nylon_flocked_swab.pdf, Annex 2
3	4	1	B. atrophaeus	Swab	Swab	2013	Nylon-Flocked	Nylon-flocked swab (Copan), 552C	ESA Standard	Christine Moissl-Eichinger	Source: Approval_of_recovery_efficiency_for_nylon_flocked_swab.pdf, Annex 2
3	5	1	B. atrophaeus	Swab	Swab	2013	Nylon-Flocked	Nylon-flocked swab (Copan), 552C	ESA Standard	Christine Moissl-Eichinger	Source: Approval_of_recovery_efficiency_for_nylon_flocked_swab.pdf, Annex 2
3	6	4	B. atrophaeus	Swab	Swab	2013	Nylon-Flocked	Nylon-flocked swab (Copan), 552C	ESA Standard	Christine Moissl-Eichinger	Source: Approval_of_recovery_efficiency_for_nylon_flocked_swab.pdf, Annex 2
3	7	0	B. atrophaeus	Swab	Swab	2013	Nylon-Flocked	Nylon-flocked swab (Copan), 552C	ESA Standard	Christine Moissl-Eichinger	Source: Approval_of_recovery_efficiency_for_nylon_flocked_swab.pdf, Annex 2
3	8	1	B. atrophaeus	Swab	Swab	2013	Nylon-Flocked	Nylon-flocked swab (Copan), 552C	ESA Standard	Christine Moissl-Eichinger	Source: Approval_of_recovery_efficiency_for_nylon_flocked_swab.pdf, Annex 2
3	9	0	B. atrophaeus	Swab	Swab	2013	Nylon-Flocked	Nylon-flocked swab (Copan), 552C	ESA Standard	Christine Moissl-Eichinger	Source: Approval_of_recovery_efficiency_for_nylon_flocked_swab.pdf, Annex 2
3	10	0	B. atrophaeus	Swab	Swab	2013	Nylon-Flocked	Nylon-flocked swab (Copan), 552C	ESA Standard	Christine Moissl-Eichinger	Source: Approval_of_recovery_efficiency_for_nylon_flocked_swab.pdf, Annex 2
3	11	0	B. atrophaeus	Swab	Swab	2013	Nylon-Flocked	Nylon-flocked swab (Copan), 552C	ESA Standard	Christine Moissl-Eichinger	Source: Approval_of_recovery_efficiency_for_nylon_flocked_swab.pdf, Annex 2
3	12	2	B. atrophaeus	Swab	Swab	2013	Nylon-Flocked	Nylon-flocked swab (Copan), 552C	ESA Standard	Christine Moissl-Eichinger	Source: Approval_of_recovery_efficiency_for_nylon_flocked_swab.pdf, Annex 2
3	13	0	B. atrophaeus	Swab	Swab	2013	Nylon-Flocked	Nylon-flocked swab (Copan), 552C	ESA Standard	Christine Moissl-Eichinger	Source: Approval_of_recovery_efficiency_for_nylon_flocked_swab.pdf, Annex 2
3	14	0	B. atrophaeus	Swab	Swab	2013	Nylon-Flocked	Nylon-flocked swab (Copan), 552C	ESA Standard	Christine Moissl-Eichinger	Source: Approval_of_recovery_efficiency_for_nylon_flocked_swab.pdf, Annex 2
3	15	2	B. atrophaeus	Swab	Swab	2013	Nylon-Flocked	Nylon-flocked swab (Copan), 552C	ESA Standard	Christine Moissl-Eichinger	Source: Approval_of_recovery_efficiency_for_nylon_flocked_swab.pdf, Annex 2
3	16	0	B. atrophaeus	Swab	Swab	2013	Nylon-Flocked	Nylon-flocked swab (Copan), 552C	ESA Standard	Christine Moissl-Eichinger	Source: Approval_of_recovery_efficiency_for_nylon_flocked_swab.pdf, Annex 2
3	17	3	B. atrophaeus	Swab	Swab	2013	Nylon-Flocked	Nylon-flocked swab (Copan), 552C	ESA Standard	Christine Moissl-Eichinger	Source: Approval_of_recovery_efficiency_for_nylon_flocked_swab.pdf, Annex 2
3	18	2	B. atrophaeus	Swab	Swab	2013	Nylon-Flocked	Nylon-flocked swab (Copan), 552C	ESA Standard	Christine Moissl-Eichinger	Source: Approval_of_recovery_efficiency_for_nylon_flocked_swab.pdf, Annex 2
3	19	0	B. atrophaeus	Swab	Swab	2013	Nylon-Flocked	Nylon-flocked swab (Copan), 552C	ESA Standard	Christine Moissl-Eichinger	Source: Approval_of_recovery_efficiency_for_nylon_flocked_swab.pdf, Annex 2
3	20	2	B. atrophaeus	Swab	Swab	2013	Nylon-Flocked	Nylon-flocked swab (Copan), 552C	ESA Standard	Christine Moissl-Eichinger	Source: Approval_of_recovery_efficiency_for_nylon_flocked_swab.pdf, Annex 2
3	21	1	B. atrophaeus	Swab	Swab	2013	Nylon-Flocked	Nylon-flocked swab (Copan), 552C	ESA Standard	Christine Moissl-Eichinger	Source: Approval_of_recovery_efficiency_for_nylon_flocked_swab.pdf, Annex 2
3	22	2	B. atrophaeus	Swab	Swab	2013	Nylon-Flocked	Nylon-flocked swab (Copan), 552C	ESA Standard	Christine Moissl-Eichinger	Source: Approval_of_recovery_efficiency_for_nylon_flocked_swab.pdf, Annex 2
3	23	3	B. atrophaeus	Swab	Swab	2013	Nylon-Flocked	Nylon-flocked swab (Copan), 552C	ESA Standard	Christine Moissl-Eichinger	Source: Approval_of_recovery_efficiency_for_nylon_flocked_swab.pdf, Annex 2
3	24	1	B. atrophaeus	Swab	Swab	2013	Nylon-Flocked	Nylon-flocked swab (Copan), 552C	ESA Standard	Christine Moissl-Eichinger	Source: Approval_of_recovery_efficiency_for_nylon_flocked_swab.pdf, Annex 2
3	25	0	B. atrophaeus	Swab	Swab	2013	Nylon-Flocked	Nylon-flocked swab (Copan), 552C	ESA Standard	Christine Moissl-Eichinger	Source: Approval_of_recovery_efficiency_for_nylon_flocked_swab.pdf, Annex 2
3	26	4	B. atrophaeus	Swab	Swab	2013	Nylon-Flocked	Nylon-flocked swab (Copan), 552C	ESA Standard	Christine Moissl-Eichinger	Source: Approval_of_recovery_efficiency_for_nylon_flocked_swab.pdf, Annex 2
3	27	2	B. atrophaeus	Swab	Swab	2013	Nylon-Flocked	Nylon-flocked swab (Copan), 552C	ESA Standard	Christine Moissl-Eichinger	Source: Approval_of_recovery_efficiency_for_nylon_flocked_swab.pdf, Annex 2
3	28	3	B. atrophaeus	Swab	Swab	2013	Nylon-Flocked	Nylon-flocked swab (Copan), 552C	ESA Standard	Christine Moissl-Eichinger	Source: Approval_of_recovery_efficiency_for_nylon_flocked_swab.pdf, Annex 2
3	29	0	B. atrophaeus	Swab	Swab	2013	Nylon-Flocked	Nylon-flocked swab (Copan), 552C	ESA Standard	Christine Moissl-Eichinger	Source: Approval_of_recovery_efficiency_for_nylon_flocked_swab.pdf, Annex 2
3	30	0	B. atrophaeus	Swab	Swab	2013	Nylon-Flocked	Nylon-flocked swab (Copan), 552C	ESA Standard	Christine Moissl-Eichinger	Source: Approval_of_recovery_efficiency_for_nylon_flocked_swab.pdf, Annex 2
3	31	2	B. atrophaeus	Swab	Swab	2013	Nylon-Flocked	Nylon-flocked swab (Copan), 552C	ESA Standard	Christine Moissl-Eichinger	Source: Approval_of_recovery_efficiency_for_nylon_flocked_swab.pdf, Annex 2
3	32	1	B. atrophaeus	Swab	Swab	2013	Nylon-Flocked	Nylon-flocked swab (Copan), 552C	ESA Standard	Christine Moissl-Eichinger	Source: Approval_of_recovery_efficiency_for_nylon_flocked_swab.pdf, Annex 2
3	33	2	B. atrophaeus	Swab	Swab	2013	Nylon-Flocked	Nylon-flocked swab (Copan), 552C	ESA Standard	Christine Moissl-Eichinger	Source: Approval_of_recovery_efficiency_for_nylon_flocked_swab.pdf, Annex 2
3	34	1	B. atrophaeus	Swab	Swab	2013	Nylon-Flocked	Nylon-flocked swab (Copan), 552C	ESA Standard	Christine Moissl-Eichinger	Source: Approval_of_recovery_efficiency_for_nylon_flocked_swab.pdf, Annex 2
3	35	0	B. atrophaeus	Swab	Swab	2013	Nylon-Flocked	Nylon-flocked swab (Copan), 552C	ESA Standard	Christine Moissl-Eichinger	Source: Approval_of_recovery_efficiency_for_nylon_flocked_swab.pdf, Annex 2
3	36	2	B. atrophaeus	Swab	Swab	2013	Nylon-Flocked	Nylon-flocked swab (Copan), 552C	ESA Standard	Christine Moissl-Eichinger	Source: Approval_of_recovery_efficiency_for_nylon_flocked_swab.pdf, Annex 2
3	37	0	B. atrophaeus	Swab	Swab	2013	Nylon-Flocked	Nylon-flocked swab (Copan), 552C	ESA Standard	Christine Moissl-Eichinger	Source: Approval_of_recovery_efficiency_for_nylon_flocked_swab.pdf, Annex 2
3	38	1	B. atrophaeus	Swab	Swab	2013	Nylon-Flocked	Nylon-flocked swab (Copan), 552C	ESA Standard	Christine Moissl-Eichinger	Source: Approval_of_recovery_efficiency_for_nylon_flocked_swab.pdf, Annex 2
3	39	1	B. atrophaeus	Swab	Swab	2013	Nylon-Flocked	Nylon-flocked swab (Copan), 552C	ESA Standard	Christine Moissl-Eichinger	Source: Approval_of_recovery_efficiency_for_nylon_flocked_swab.pdf, Annex 2
3	40	1	B. atrophaeus	Swab	Swab	2013	Nylon-Flocked	Nylon-flocked swab (Copan), 552C	ESA Standard	Christine Moissl-Eichinger	Source: Approval_of_recovery_efficiency_for_nylon_flocked_swab.pdf, Annex 2
3	41	0	B. atrophaeus	Swab	Swab	2013	Nylon-Flocked	Nylon-flocked swab (Copan), 552C	ESA Standard	Christine Moissl-Eichinger	Source: Approval_of_recovery_efficiency_for_nylon_flocked_swab.pdf, Annex 2
3	42	0	B. atrophaeus	Swab	Swab	2013	Nylon-Flocked	Nylon-flocked swab (Copan), 552C	ESA Standard	Christine Moissl-Eichinger	Source: Approval_of_recovery_efficiency_for_nylon_flocked_swab.pdf, Annex 2
3	43	1	B. atrophaeus	Swab	Swab	2013	Nylon-Flocked	Nylon-flocked swab (Copan), 552C	ESA Standard	Christine Moissl-Eichinger	Source: Approval_of_recovery_efficiency_for_nylon_flocked_swab.pdf, Annex 2
3	44	2	B. atrophaeus	Swab	Swab	2013	Nylon-Flocked	Nylon-flocked swab (Copan), 552C	ESA Standard	Christine Moissl-Eichinger	Source: Approval_of_recovery_efficiency_for_nylon_flocked_swab.pdf, Annex 2
3	45	1	B. atrophaeus	Swab	Swab	2013	Nylon-Flocked	Nylon-flocked swab (Copan), 552C	ESA Standard	Christine Moissl-Eichinger	Source: Approval_of_recovery_efficiency_for_nylon_flocked_swab.pdf, Annex 2
3	46	2	B. atrophaeus	Swab	Swab	2013	Nylon-Flocked	Nylon-flocked swab (Copan), 552C	ESA Standard	Christine Moissl-Eichinger	Source: Approval_of_recovery_efficiency_for_nylon_flocked_swab.pdf, Annex 2
3	47	1	B. atrophaeus	Swab	Swab	2013	Nylon-Flocked	Nylon-flocked swab (Copan), 552C	ESA Standard	Christine Moissl-Eichinger	Source: Approval_of_recovery_efficiency_for_nylon_flocked_swab.pdf, Annex 2
3	48	2	B. atrophaeus	Swab	Swab	2013	Nylon-Flocked	Nylon-flocked swab (Copan), 552C	ESA Standard	Christine Moissl-Eichinger	Source: Approval_of_recovery_efficiency_for_nylon_flocked_swab.pdf, Annex 2
3	49	0	B. atrophaeus	Swab	Swab	2013	Nylon-Flocked	Nylon-flocked swab (Copan), 552C	ESA Standard	Christine Moissl-Eichinger	Source: Approval_of_recovery_efficiency_for_nylon_flocked_swab.pdf, Annex 2
3	50	1	B. atrophaeus	Swab	Swab	2013	Nylon-Flocked	Nylon-flocked swab (Copan), 552C	ESA Standard	Christine Moissl-Eichinger	Source: Approval_of_recovery_efficiency_for_nylon_flocked_swab.pdf, Annex 2
100	1	13	B. atrophaeus	Swab	Swab	2013	Cotton Copan	Cotton swab (Copan), 150CA	NASA Standard	Christine Moissl-Eichinger	Source: Approval_of_recovery_efficiency_for_nylon_flocked_swab.pdf, Annex 2
100	2	10	B. atrophaeus	Swab	Swab	2013	Cotton Copan	Cotton swab (Copan), 150CA	NASA Standard	Christine Moissl-Eichinger	Source: Approval_of_recovery_efficiency_for_nylon_flocked_swab.pdf, Annex 2
100	3	10	B. atrophaeus	Swab	Swab	2013	Cotton Copan	Cotton swab (Copan), 150CA	NASA Standard	Christine Moissl-Eichinger	Source: Approval_of_recovery_efficiency_for_nylon_flocked_swab.pdf, Annex 2
100	4	13	B. atrophaeus	Swab	Swab	2013	Cotton Copan	Cotton swab (Copan), 150CA	NASA Standard	Christine Moissl-Eichinger	Source: Approval_of_recovery_efficiency_for_nylon_flocked_swab.pdf, Annex 2
100	5	9	B. atrophaeus	Swab	Swab	2013	Cotton Copan	Cotton swab (Copan), 150CA	NASA Standard	Christine Moissl-Eichinger	Source: Approval_of_recovery_efficiency_for_nylon_flocked_swab.pdf, Annex 2
100	6	9	B. atrophaeus	Swab	Swab	2013	Cotton Copan	Cotton swab (Copan), 150CA	NASA Standard	Christine Moissl-Eichinger	Source: Approval_of_recovery_efficiency_for_nylon_flocked_swab.pdf, Annex 2
100	7	14	B. atrophaeus	Swab	Swab	2013	Cotton Copan	Cotton swab (Copan), 150CA	NASA Standard	Christine Moissl-Eichinger	Source: Approval_of_recovery_efficiency_for_nylon_flocked_swab.pdf, Annex 2
100	8	10	B. atrophaeus	Swab	Swab	2013	Cotton Copan	Cotton swab (Copan), 150CA	NASA Standard	Christine Moissl-Eichinger	Source: Approval_of_recovery_efficiency_for_nylon_flocked_swab.pdf, Annex 2
100	9	14	B. atrophaeus	Swab	Swab	2013	Cotton Copan	Cotton swab (Copan), 150CA	NASA Standard	Christine Moissl-Eichinger	Source: Approval_of_recovery_efficiency_for_nylon_flocked_swab.pdf, Annex 2
100	10	12	B. atrophaeus	Swab	Swab	2013	Cotton Copan	Cotton swab (Copan), 150CA	NASA Standard	Christine Moissl-Eichinger	Source: Approval_of_recovery_efficiency_for_nylon_flocked_swab.pdf, Annex 2
15	1	1	B. atrophaeus	Swab	Swab	2013	Cotton Copan	Cotton swab (Copan), 150CA	NASA Standard	Christine Moissl-Eichinger	Source: Approval_of_recovery_efficiency_for_nylon_flocked_swab.pdf, Annex 2
15	2	3	B. atrophaeus	Swab	Swab	2013	Cotton Copan	Cotton swab (Copan), 150CA	NASA Standard	Christine Moissl-Eichinger	Source: Approval_of_recovery_efficiency_for_nylon_flocked_swab.pdf, Annex 2
15	3	2	B. atrophaeus	Swab	Swab	2013	Cotton Copan	Cotton swab (Copan), 150CA	NASA Standard	Christine Moissl-Eichinger	Source: Approval_of_recovery_efficiency_for_nylon_flocked_swab.pdf, Annex 2
15	4	0	B. atrophaeus	Swab	Swab	2013	Cotton Copan	Cotton swab (Copan), 150CA	NASA Standard	Christine Moissl-Eichinger	Source: Approval_of_recovery_efficiency_for_nylon_flocked_swab.pdf, Annex 2
15	5	1	B. atrophaeus	Swab	Swab	2013	Cotton Copan	Cotton swab (Copan), 150CA	NASA Standard	Christine Moissl-Eichinger	Source: Approval_of_recovery_efficiency_for_nylon_flocked_swab.pdf, Annex 2
15	6	1	B. atrophaeus	Swab	Swab	2013	Cotton Copan	Cotton swab (Copan), 150CA	NASA Standard	Christine Moissl-Eichinger	Source: Approval_of_recovery_efficiency_for_nylon_flocked_swab.pdf, Annex 2
15	7	1	B. atrophaeus	Swab	Swab	2013	Cotton Copan	Cotton swab (Copan), 150CA	NASA Standard	Christine Moissl-Eichinger	Source: Approval_of_recovery_efficiency_for_nylon_flocked_swab.pdf, Annex 2
15	8	0	B. atrophaeus	Swab	Swab	2013	Cotton Copan	Cotton swab (Copan), 150CA	NASA Standard	Christine Moissl-Eichinger	Source: Approval_of_recovery_efficiency_for_nylon_flocked_swab.pdf, Annex 2
15	9	1	B. atrophaeus	Swab	Swab	2013	Cotton Copan	Cotton swab (Copan), 150CA	NASA Standard	Christine Moissl-Eichinger	Source: Approval_of_recovery_efficiency_for_nylon_flocked_swab.pdf, Annex 2
15	10	1	B. atrophaeus	Swab	Swab	2013	Cotton Copan	Cotton swab (Copan), 150CA	NASA Standard	Christine Moissl-Eichinger	Source: Approval_of_recovery_efficiency_for_nylon_flocked_swab.pdf, Annex 2
15	11	2	B. atrophaeus	Swab	Swab	2013	Cotton Copan	Cotton swab (Copan), 150CA	NASA Standard	Christine Moissl-Eichinger	Source: Approval_of_recovery_efficiency_for_nylon_flocked_swab.pdf, Annex 2
15	12	1	B. atrophaeus	Swab	Swab	2013	Cotton Copan	Cotton swab (Copan), 150CA	NASA Standard	Christine Moissl-Eichinger	Source: Approval_of_recovery_efficiency_for_nylon_flocked_swab.pdf, Annex 2
15	13	1	B. atrophaeus	Swab	Swab	2013	Cotton Copan	Cotton swab (Copan), 150CA	NASA Standard	Christine Moissl-Eichinger	Source: Approval_of_recovery_efficiency_for_nylon_flocked_swab.pdf, Annex 2
15	14	0	B. atrophaeus	Swab	Swab	2013	Cotton Copan	Cotton swab (Copan), 150CA	NASA Standard	Christine Moissl-Eichinger	Source: Approval_of_recovery_efficiency_for_nylon_flocked_swab.pdf, Annex 2
15	15	4	B. atrophaeus	Swab	Swab	2013	Cotton Copan	Cotton swab (Copan), 150CA	NASA Standard	Christine Moissl-Eichinger	Source: Approval_of_recovery_efficiency_for_nylon_flocked_swab.pdf, Annex 2
15	16	1	B. atrophaeus	Swab	Swab	2013	Cotton Copan	Cotton swab (Copan), 150CA	NASA Standard	Christine Moissl-Eichinger	Source: Approval_of_recovery_efficiency_for_nylon_flocked_swab.pdf, Annex 2
15	17	0	B. atrophaeus	Swab	Swab	2013	Cotton Copan	Cotton swab (Copan), 150CA	NASA Standard	Christine Moissl-Eichinger	Source: Approval_of_recovery_efficiency_for_nylon_flocked_swab.pdf, Annex 2
15	18	1	B. atrophaeus	Swab	Swab	2013	Cotton Copan	Cotton swab (Copan), 150CA	NASA Standard	Christine Moissl-Eichinger	Source: Approval_of_recovery_efficiency_for_nylon_flocked_swab.pdf, Annex 2
15	19	2	B. atrophaeus	Swab	Swab	2013	Cotton Copan	Cotton swab (Copan), 150CA	NASA Standard	Christine Moissl-Eichinger	Source: Approval_of_recovery_efficiency_for_nylon_flocked_swab.pdf, Annex 2
15	20	0	B. atrophaeus	Swab	Swab	2013	Cotton Copan	Cotton swab (Copan), 150CA	NASA Standard	Christine Moissl-Eichinger	Source: Approval_of_recovery_efficiency_for_nylon_flocked_swab.pdf, Annex 2
10	1	0	B. atrophaeus	Swab	Swab	2013	Cotton Copan	Cotton swab (Copan), 150CA	NASA Standard	Christine Moissl-Eichinger	Source: Approval_of_recovery_efficiency_for_nylon_flocked_swab.pdf, Annex 2
10	2	1	B. atrophaeus	Swab	Swab	2013	Cotton Copan	Cotton swab (Copan), 150CA	NASA Standard	Christine Moissl-Eichinger	Source: Approval_of_recovery_efficiency_for_nylon_flocked_swab.pdf, Annex 2
10	3	0	B. atrophaeus	Swab	Swab	2013	Cotton Copan	Cotton swab (Copan), 150CA	NASA Standard	Christine Moissl-Eichinger	Source: Approval_of_recovery_efficiency_for_nylon_flocked_swab.pdf, Annex 2
10	4	0	B. atrophaeus	Swab	Swab	2013	Cotton Copan	Cotton swab (Copan), 150CA	NASA Standard	Christine Moissl-Eichinger	Source: Approval_of_recovery_efficiency_for_nylon_flocked_swab.pdf, Annex 2
10	5	3	B. atrophaeus	Swab	Swab	2013	Cotton Copan	Cotton swab (Copan), 150CA	NASA Standard	Christine Moissl-Eichinger	Source: Approval_of_recovery_efficiency_for_nylon_flocked_swab.pdf, Annex 2
10	6	1	B. atrophaeus	Swab	Swab	2013	Cotton Copan	Cotton swab (Copan), 150CA	NASA Standard	Christine Moissl-Eichinger	Source: Approval_of_recovery_efficiency_for_nylon_flocked_swab.pdf, Annex 2
10	7	2	B. atrophaeus	Swab	Swab	2013	Cotton Copan	Cotton swab (Copan), 150CA	NASA Standard	Christine Moissl-Eichinger	Source: Approval_of_recovery_efficiency_for_nylon_flocked_swab.pdf, Annex 2
10	8	1	B. atrophaeus	Swab	Swab	2013	Cotton Copan	Cotton swab (Copan), 150CA	NASA Standard	Christine Moissl-Eichinger	Source: Approval_of_recovery_efficiency_for_nylon_flocked_swab.pdf, Annex 2
10	9	2	B. atrophaeus	Swab	Swab	2013	Cotton Copan	Cotton swab (Copan), 150CA	NASA Standard	Christine Moissl-Eichinger	Source: Approval_of_recovery_efficiency_for_nylon_flocked_swab.pdf, Annex 2
10	10	0	B. atrophaeus	Swab	Swab	2013	Cotton Copan	Cotton swab (Copan), 150CA	NASA Standard	Christine Moissl-Eichinger	Source: Approval_of_recovery_efficiency_for_nylon_flocked_swab.pdf, Annex 2
10	11	1	B. atrophaeus	Swab	Swab	2013	Cotton Copan	Cotton swab (Copan), 150CA	NASA Standard	Christine Moissl-Eichinger	Source: Approval_of_recovery_efficiency_for_nylon_flocked_swab.pdf, Annex 2
10	12	0	B. atrophaeus	Swab	Swab	2013	Cotton Copan	Cotton swab (Copan), 150CA	NASA Standard	Christine Moissl-Eichinger	Source: Approval_of_recovery_efficiency_for_nylon_flocked_swab.pdf, Annex 2
10	13	3	B. atrophaeus	Swab	Swab	2013	Cotton Copan	Cotton swab (Copan), 150CA	NASA Standard	Christine Moissl-Eichinger	Source: Approval_of_recovery_efficiency_for_nylon_flocked_swab.pdf, Annex 2
10	14	2	B. atrophaeus	Swab	Swab	2013	Cotton Copan	Cotton swab (Copan), 150CA	NASA Standard	Christine Moissl-Eichinger	Source: Approval_of_recovery_efficiency_for_nylon_flocked_swab.pdf, Annex 2
10	15	0	B. atrophaeus	Swab	Swab	2013	Cotton Copan	Cotton swab (Copan), 150CA	NASA Standard	Christine Moissl-Eichinger	Source: Approval_of_recovery_efficiency_for_nylon_flocked_swab.pdf, Annex 2
10	16	1	B. atrophaeus	Swab	Swab	2013	Cotton Copan	Cotton swab (Copan), 150CA	NASA Standard	Christine Moissl-Eichinger	Source: Approval_of_recovery_efficiency_for_nylon_flocked_swab.pdf, Annex 2
10	17	2	B. atrophaeus	Swab	Swab	2013	Cotton Copan	Cotton swab (Copan), 150CA	NASA Standard	Christine Moissl-Eichinger	Source: Approval_of_recovery_efficiency_for_nylon_flocked_swab.pdf, Annex 2
10	18	2	B. atrophaeus	Swab	Swab	2013	Cotton Copan	Cotton swab (Copan), 150CA	NASA Standard	Christine Moissl-Eichinger	Source: Approval_of_recovery_efficiency_for_nylon_flocked_swab.pdf, Annex 2
10	19	1	B. atrophaeus	Swab	Swab	2013	Cotton Copan	Cotton swab (Copan), 150CA	NASA Standard	Christine Moissl-Eichinger	Source: Approval_of_recovery_efficiency_for_nylon_flocked_swab.pdf, Annex 2
10	20	1	B. atrophaeus	Swab	Swab	2013	Cotton Copan	Cotton swab (Copan), 150CA	NASA Standard	Christine Moissl-Eichinger	Source: Approval_of_recovery_efficiency_for_nylon_flocked_swab.pdf, Annex 2
10	21	0	B. atrophaeus	Swab	Swab	2013	Cotton Copan	Cotton swab (Copan), 150CA	NASA Standard	Christine Moissl-Eichinger	Source: Approval_of_recovery_efficiency_for_nylon_flocked_swab.pdf, Annex 2
10	22	1	B. atrophaeus	Swab	Swab	2013	Cotton Copan	Cotton swab (Copan), 150CA	NASA Standard	Christine Moissl-Eichinger	Source: Approval_of_recovery_efficiency_for_nylon_flocked_swab.pdf, Annex 2
10	23	3	B. atrophaeus	Swab	Swab	2013	Cotton Copan	Cotton swab (Copan), 150CA	NASA Standard	Christine Moissl-Eichinger	Source: Approval_of_recovery_efficiency_for_nylon_flocked_swab.pdf, Annex 2
10	24	1	B. atrophaeus	Swab	Swab	2013	Cotton Copan	Cotton swab (Copan), 150CA	NASA Standard	Christine Moissl-Eichinger	Source: Approval_of_recovery_efficiency_for_nylon_flocked_swab.pdf, Annex 2
10	25	1	B. atrophaeus	Swab	Swab	2013	Cotton Copan	Cotton swab (Copan), 150CA	NASA Standard	Christine Moissl-Eichinger	Source: Approval_of_recovery_efficiency_for_nylon_flocked_swab.pdf, Annex 2
10	26	0	B. atrophaeus	Swab	Swab	2013	Cotton Copan	Cotton swab (Copan), 150CA	NASA Standard	Christine Moissl-Eichinger	Source: Approval_of_recovery_efficiency_for_nylon_flocked_swab.pdf, Annex 2
10	27	0	B. atrophaeus	Swab	Swab	2013	Cotton Copan	Cotton swab (Copan), 150CA	NASA Standard	Christine Moissl-Eichinger	Source: Approval_of_recovery_efficiency_for_nylon_flocked_swab.pdf, Annex 2
10	28	0	B. atrophaeus	Swab	Swab	2013	Cotton Copan	Cotton swab (Copan), 150CA	NASA Standard	Christine Moissl-Eichinger	Source: Approval_of_recovery_efficiency_for_nylon_flocked_swab.pdf, Annex 2
10	29	1	B. atrophaeus	Swab	Swab	2013	Cotton Copan	Cotton swab (Copan), 150CA	NASA Standard	Christine Moissl-Eichinger	Source: Approval_of_recovery_efficiency_for_nylon_flocked_swab.pdf, Annex 2
10	30	0	B. atrophaeus	Swab	Swab	2013	Cotton Copan	Cotton swab (Copan), 150CA	NASA Standard	Christine Moissl-Eichinger	Source: Approval_of_recovery_efficiency_for_nylon_flocked_swab.pdf, Annex 2
5	1	2	B. atrophaeus	Swab	Swab	2013	Cotton Copan	Cotton swab (Copan), 150CA	NASA Standard	Christine Moissl-Eichinger	Source: Approval_of_recovery_efficiency_for_nylon_flocked_swab.pdf, Annex 2
5	2	2	B. atrophaeus	Swab	Swab	2013	Cotton Copan	Cotton swab (Copan), 150CA	NASA Standard	Christine Moissl-Eichinger	Source: Approval_of_recovery_efficiency_for_nylon_flocked_swab.pdf, Annex 2
5	3	1	B. atrophaeus	Swab	Swab	2013	Cotton Copan	Cotton swab (Copan), 150CA	NASA Standard	Christine Moissl-Eichinger	Source: Approval_of_recovery_efficiency_for_nylon_flocked_swab.pdf, Annex 2
5	4	1	B. atrophaeus	Swab	Swab	2013	Cotton Copan	Cotton swab (Copan), 150CA	NASA Standard	Christine Moissl-Eichinger	Source: Approval_of_recovery_efficiency_for_nylon_flocked_swab.pdf, Annex 2
5	5	1	B. atrophaeus	Swab	Swab	2013	Cotton Copan	Cotton swab (Copan), 150CA	NASA Standard	Christine Moissl-Eichinger	Source: Approval_of_recovery_efficiency_for_nylon_flocked_swab.pdf, Annex 2
5	6	1	B. atrophaeus	Swab	Swab	2013	Cotton Copan	Cotton swab (Copan), 150CA	NASA Standard	Christine Moissl-Eichinger	Source: Approval_of_recovery_efficiency_for_nylon_flocked_swab.pdf, Annex 2
5	7	0	B. atrophaeus	Swab	Swab	2013	Cotton Copan	Cotton swab (Copan), 150CA	NASA Standard	Christine Moissl-Eichinger	Source: Approval_of_recovery_efficiency_for_nylon_flocked_swab.pdf, Annex 2
5	8	0	B. atrophaeus	Swab	Swab	2013	Cotton Copan	Cotton swab (Copan), 150CA	NASA Standard	Christine Moissl-Eichinger	Source: Approval_of_recovery_efficiency_for_nylon_flocked_swab.pdf, Annex 2
5	9	0	B. atrophaeus	Swab	Swab	2013	Cotton Copan	Cotton swab (Copan), 150CA	NASA Standard	Christine Moissl-Eichinger	Source: Approval_of_recovery_efficiency_for_nylon_flocked_swab.pdf, Annex 2
5	10	1	B. atrophaeus	Swab	Swab	2013	Cotton Copan	Cotton swab (Copan), 150CA	NASA Standard	Christine Moissl-Eichinger	Source: Approval_of_recovery_efficiency_for_nylon_flocked_swab.pdf, Annex 2
5	11	1	B. atrophaeus	Swab	Swab	2013	Cotton Copan	Cotton swab (Copan), 150CA	NASA Standard	Christine Moissl-Eichinger	Source: Approval_of_recovery_efficiency_for_nylon_flocked_swab.pdf, Annex 2
5	12	1	B. atrophaeus	Swab	Swab	2013	Cotton Copan	Cotton swab (Copan), 150CA	NASA Standard	Christine Moissl-Eichinger	Source: Approval_of_recovery_efficiency_for_nylon_flocked_swab.pdf, Annex 2
5	13	1	B. atrophaeus	Swab	Swab	2013	Cotton Copan	Cotton swab (Copan), 150CA	NASA Standard	Christine Moissl-Eichinger	Source: Approval_of_recovery_efficiency_for_nylon_flocked_swab.pdf, Annex 2
5	14	0	B. atrophaeus	Swab	Swab	2013	Cotton Copan	Cotton swab (Copan), 150CA	NASA Standard	Christine Moissl-Eichinger	Source: Approval_of_recovery_efficiency_for_nylon_flocked_swab.pdf, Annex 2
5	15	0	B. atrophaeus	Swab	Swab	2013	Cotton Copan	Cotton swab (Copan), 150CA	NASA Standard	Christine Moissl-Eichinger	Source: Approval_of_recovery_efficiency_for_nylon_flocked_swab.pdf, Annex 2
5	16	0	B. atrophaeus	Swab	Swab	2013	Cotton Copan	Cotton swab (Copan), 150CA	NASA Standard	Christine Moissl-Eichinger	Source: Approval_of_recovery_efficiency_for_nylon_flocked_swab.pdf, Annex 2
5	17	0	B. atrophaeus	Swab	Swab	2013	Cotton Copan	Cotton swab (Copan), 150CA	NASA Standard	Christine Moissl-Eichinger	Source: Approval_of_recovery_efficiency_for_nylon_flocked_swab.pdf, Annex 2
5	18	0	B. atrophaeus	Swab	Swab	2013	Cotton Copan	Cotton swab (Copan), 150CA	NASA Standard	Christine Moissl-Eichinger	Source: Approval_of_recovery_efficiency_for_nylon_flocked_swab.pdf, Annex 2
5	19	0	B. atrophaeus	Swab	Swab	2013	Cotton Copan	Cotton swab (Copan), 150CA	NASA Standard	Christine Moissl-Eichinger	Source: Approval_of_recovery_efficiency_for_nylon_flocked_swab.pdf, Annex 2
5	20	1	B. atrophaeus	Swab	Swab	2013	Cotton Copan	Cotton swab (Copan), 150CA	NASA Standard	Christine Moissl-Eichinger	Source: Approval_of_recovery_efficiency_for_nylon_flocked_swab.pdf, Annex 2
5	21	0	B. atrophaeus	Swab	Swab	2013	Cotton Copan	Cotton swab (Copan), 150CA	NASA Standard	Christine Moissl-Eichinger	Source: Approval_of_recovery_efficiency_for_nylon_flocked_swab.pdf, Annex 2
5	22	0	B. atrophaeus	Swab	Swab	2013	Cotton Copan	Cotton swab (Copan), 150CA	NASA Standard	Christine Moissl-Eichinger	Source: Approval_of_recovery_efficiency_for_nylon_flocked_swab.pdf, Annex 2
5	23	0	B. atrophaeus	Swab	Swab	2013	Cotton Copan	Cotton swab (Copan), 150CA	NASA Standard	Christine Moissl-Eichinger	Source: Approval_of_recovery_efficiency_for_nylon_flocked_swab.pdf, Annex 2
5	24	1	B. atrophaeus	Swab	Swab	2013	Cotton Copan	Cotton swab (Copan), 150CA	NASA Standard	Christine Moissl-Eichinger	Source: Approval_of_recovery_efficiency_for_nylon_flocked_swab.pdf, Annex 2
5	25	0	B. atrophaeus	Swab	Swab	2013	Cotton Copan	Cotton swab (Copan), 150CA	NASA Standard	Christine Moissl-Eichinger	Source: Approval_of_recovery_efficiency_for_nylon_flocked_swab.pdf, Annex 2
5	26	0	B. atrophaeus	Swab	Swab	2013	Cotton Copan	Cotton swab (Copan), 150CA	NASA Standard	Christine Moissl-Eichinger	Source: Approval_of_recovery_efficiency_for_nylon_flocked_swab.pdf, Annex 2
5	27	1	B. atrophaeus	Swab	Swab	2013	Cotton Copan	Cotton swab (Copan), 150CA	NASA Standard	Christine Moissl-Eichinger	Source: Approval_of_recovery_efficiency_for_nylon_flocked_swab.pdf, Annex 2
5	28	0	B. atrophaeus	Swab	Swab	2013	Cotton Copan	Cotton swab (Copan), 150CA	NASA Standard	Christine Moissl-Eichinger	Source: Approval_of_recovery_efficiency_for_nylon_flocked_swab.pdf, Annex 2
5	29	0	B. atrophaeus	Swab	Swab	2013	Cotton Copan	Cotton swab (Copan), 150CA	NASA Standard	Christine Moissl-Eichinger	Source: Approval_of_recovery_efficiency_for_nylon_flocked_swab.pdf, Annex 2
5	30	0	B. atrophaeus	Swab	Swab	2013	Cotton Copan	Cotton swab (Copan), 150CA	NASA Standard	Christine Moissl-Eichinger	Source: Approval_of_recovery_efficiency_for_nylon_flocked_swab.pdf, Annex 2
5	31	0	B. atrophaeus	Swab	Swab	2013	Cotton Copan	Cotton swab (Copan), 150CA	NASA Standard	Christine Moissl-Eichinger	Source: Approval_of_recovery_efficiency_for_nylon_flocked_swab.pdf, Annex 2
5	32	0	B. atrophaeus	Swab	Swab	2013	Cotton Copan	Cotton swab (Copan), 150CA	NASA Standard	Christine Moissl-Eichinger	Source: Approval_of_recovery_efficiency_for_nylon_flocked_swab.pdf, Annex 2
5	33	0	B. atrophaeus	Swab	Swab	2013	Cotton Copan	Cotton swab (Copan), 150CA	NASA Standard	Christine Moissl-Eichinger	Source: Approval_of_recovery_efficiency_for_nylon_flocked_swab.pdf, Annex 2
5	34	1	B. atrophaeus	Swab	Swab	2013	Cotton Copan	Cotton swab (Copan), 150CA	NASA Standard	Christine Moissl-Eichinger	Source: Approval_of_recovery_efficiency_for_nylon_flocked_swab.pdf, Annex 2
5	35	1	B. atrophaeus	Swab	Swab	2013	Cotton Copan	Cotton swab (Copan), 150CA	NASA Standard	Christine Moissl-Eichinger	Source: Approval_of_recovery_efficiency_for_nylon_flocked_swab.pdf, Annex 2
5	36	2	B. atrophaeus	Swab	Swab	2013	Cotton Copan	Cotton swab (Copan), 150CA	NASA Standard	Christine Moissl-Eichinger	Source: Approval_of_recovery_efficiency_for_nylon_flocked_swab.pdf, Annex 2
5	37	2	B. atrophaeus	Swab	Swab	2013	Cotton Copan	Cotton swab (Copan), 150CA	NASA Standard	Christine Moissl-Eichinger	Source: Approval_of_recovery_efficiency_for_nylon_flocked_swab.pdf, Annex 2
5	38	0	B. atrophaeus	Swab	Swab	2013	Cotton Copan	Cotton swab (Copan), 150CA	NASA Standard	Christine Moissl-Eichinger	Source: Approval_of_recovery_efficiency_for_nylon_flocked_swab.pdf, Annex 2
5	39	0	B. atrophaeus	Swab	Swab	2013	Cotton Copan	Cotton swab (Copan), 150CA	NASA Standard	Christine Moissl-Eichinger	Source: Approval_of_recovery_efficiency_for_nylon_flocked_swab.pdf, Annex 2
5	40	0	B. atrophaeus	Swab	Swab	2013	Cotton Copan	Cotton swab (Copan), 150CA	NASA Standard	Christine Moissl-Eichinger	Source: Approval_of_recovery_efficiency_for_nylon_flocked_swab.pdf, Annex 2
3	1		B. atrophaeus	Swab	Swab	2013	Cotton Copan	Cotton swab (Copan), 150CA	NASA Standard	Christine Moissl-Eichinger	Source: Approval_of_recovery_efficiency_for_nylon_flocked_swab.pdf, Annex 2	Recovery experiment not performed since below the detection limit of experiment
3	2		B. atrophaeus	Swab	Swab	2013	Cotton Copan	Cotton swab (Copan), 150CA	NASA Standard	Christine Moissl-Eichinger	Source: Approval_of_recovery_efficiency_for_nylon_flocked_swab.pdf, Annex 2	Recovery experiment not performed since below the detection limit of experiment
3	3		B. atrophaeus	Swab	Swab	2013	Cotton Copan	Cotton swab (Copan), 150CA	NASA Standard	Christine Moissl-Eichinger	Source: Approval_of_recovery_efficiency_for_nylon_flocked_swab.pdf, Annex 2	Recovery experiment not performed since below the detection limit of experiment
3	4		B. atrophaeus	Swab	Swab	2013	Cotton Copan	Cotton swab (Copan), 150CA	NASA Standard	Christine Moissl-Eichinger	Source: Approval_of_recovery_efficiency_for_nylon_flocked_swab.pdf, Annex 2	Recovery experiment not performed since below the detection limit of experiment
3	5		B. atrophaeus	Swab	Swab	2013	Cotton Copan	Cotton swab (Copan), 150CA	NASA Standard	Christine Moissl-Eichinger	Source: Approval_of_recovery_efficiency_for_nylon_flocked_swab.pdf, Annex 2	Recovery experiment not performed since below the detection limit of experiment
3	6		B. atrophaeus	Swab	Swab	2013	Cotton Copan	Cotton swab (Copan), 150CA	NASA Standard	Christine Moissl-Eichinger	Source: Approval_of_recovery_efficiency_for_nylon_flocked_swab.pdf, Annex 2	Recovery experiment not performed since below the detection limit of experiment
3	7		B. atrophaeus	Swab	Swab	2013	Cotton Copan	Cotton swab (Copan), 150CA	NASA Standard	Christine Moissl-Eichinger	Source: Approval_of_recovery_efficiency_for_nylon_flocked_swab.pdf, Annex 2	Recovery experiment not performed since below the detection limit of experiment
3	8		B. atrophaeus	Swab	Swab	2013	Cotton Copan	Cotton swab (Copan), 150CA	NASA Standard	Christine Moissl-Eichinger	Source: Approval_of_recovery_efficiency_for_nylon_flocked_swab.pdf, Annex 2	Recovery experiment not performed since below the detection limit of experiment
3	9		B. atrophaeus	Swab	Swab	2013	Cotton Copan	Cotton swab (Copan), 150CA	NASA Standard	Christine Moissl-Eichinger	Source: Approval_of_recovery_efficiency_for_nylon_flocked_swab.pdf, Annex 2	Recovery experiment not performed since below the detection limit of experiment
3	10		B. atrophaeus	Swab	Swab	2013	Cotton Copan	Cotton swab (Copan), 150CA	NASA Standard	Christine Moissl-Eichinger	Source: Approval_of_recovery_efficiency_for_nylon_flocked_swab.pdf, Annex 2	Recovery experiment not performed since below the detection limit of experiment
3	11		B. atrophaeus	Swab	Swab	2013	Cotton Copan	Cotton swab (Copan), 150CA	NASA Standard	Christine Moissl-Eichinger	Source: Approval_of_recovery_efficiency_for_nylon_flocked_swab.pdf, Annex 2	Recovery experiment not performed since below the detection limit of experiment
3	12		B. atrophaeus	Swab	Swab	2013	Cotton Copan	Cotton swab (Copan), 150CA	NASA Standard	Christine Moissl-Eichinger	Source: Approval_of_recovery_efficiency_for_nylon_flocked_swab.pdf, Annex 2	Recovery experiment not performed since below the detection limit of experiment
3	13		B. atrophaeus	Swab	Swab	2013	Cotton Copan	Cotton swab (Copan), 150CA	NASA Standard	Christine Moissl-Eichinger	Source: Approval_of_recovery_efficiency_for_nylon_flocked_swab.pdf, Annex 2	Recovery experiment not performed since below the detection limit of experiment
3	14		B. atrophaeus	Swab	Swab	2013	Cotton Copan	Cotton swab (Copan), 150CA	NASA Standard	Christine Moissl-Eichinger	Source: Approval_of_recovery_efficiency_for_nylon_flocked_swab.pdf, Annex 2	Recovery experiment not performed since below the detection limit of experiment
3	15		B. atrophaeus	Swab	Swab	2013	Cotton Copan	Cotton swab (Copan), 150CA	NASA Standard	Christine Moissl-Eichinger	Source: Approval_of_recovery_efficiency_for_nylon_flocked_swab.pdf, Annex 2	Recovery experiment not performed since below the detection limit of experiment
3	16		B. atrophaeus	Swab	Swab	2013	Cotton Copan	Cotton swab (Copan), 150CA	NASA Standard	Christine Moissl-Eichinger	Source: Approval_of_recovery_efficiency_for_nylon_flocked_swab.pdf, Annex 2	Recovery experiment not performed since below the detection limit of experiment
3	17		B. atrophaeus	Swab	Swab	2013	Cotton Copan	Cotton swab (Copan), 150CA	NASA Standard	Christine Moissl-Eichinger	Source: Approval_of_recovery_efficiency_for_nylon_flocked_swab.pdf, Annex 2	Recovery experiment not performed since below the detection limit of experiment
3	18		B. atrophaeus	Swab	Swab	2013	Cotton Copan	Cotton swab (Copan), 150CA	NASA Standard	Christine Moissl-Eichinger	Source: Approval_of_recovery_efficiency_for_nylon_flocked_swab.pdf, Annex 2	Recovery experiment not performed since below the detection limit of experiment
3	19		B. atrophaeus	Swab	Swab	2013	Cotton Copan	Cotton swab (Copan), 150CA	NASA Standard	Christine Moissl-Eichinger	Source: Approval_of_recovery_efficiency_for_nylon_flocked_swab.pdf, Annex 2	Recovery experiment not performed since below the detection limit of experiment
3	20		B. atrophaeus	Swab	Swab	2013	Cotton Copan	Cotton swab (Copan), 150CA	NASA Standard	Christine Moissl-Eichinger	Source: Approval_of_recovery_efficiency_for_nylon_flocked_swab.pdf, Annex 2	Recovery experiment not performed since below the detection limit of experiment
3	21		B. atrophaeus	Swab	Swab	2013	Cotton Copan	Cotton swab (Copan), 150CA	NASA Standard	Christine Moissl-Eichinger	Source: Approval_of_recovery_efficiency_for_nylon_flocked_swab.pdf, Annex 2	Recovery experiment not performed since below the detection limit of experiment
3	22		B. atrophaeus	Swab	Swab	2013	Cotton Copan	Cotton swab (Copan), 150CA	NASA Standard	Christine Moissl-Eichinger	Source: Approval_of_recovery_efficiency_for_nylon_flocked_swab.pdf, Annex 2	Recovery experiment not performed since below the detection limit of experiment
3	23		B. atrophaeus	Swab	Swab	2013	Cotton Copan	Cotton swab (Copan), 150CA	NASA Standard	Christine Moissl-Eichinger	Source: Approval_of_recovery_efficiency_for_nylon_flocked_swab.pdf, Annex 2	Recovery experiment not performed since below the detection limit of experiment
3	24		B. atrophaeus	Swab	Swab	2013	Cotton Copan	Cotton swab (Copan), 150CA	NASA Standard	Christine Moissl-Eichinger	Source: Approval_of_recovery_efficiency_for_nylon_flocked_swab.pdf, Annex 2	Recovery experiment not performed since below the detection limit of experiment
3	25		B. atrophaeus	Swab	Swab	2013	Cotton Copan	Cotton swab (Copan), 150CA	NASA Standard	Christine Moissl-Eichinger	Source: Approval_of_recovery_efficiency_for_nylon_flocked_swab.pdf, Annex 2	Recovery experiment not performed since below the detection limit of experiment
3	26		B. atrophaeus	Swab	Swab	2013	Cotton Copan	Cotton swab (Copan), 150CA	NASA Standard	Christine Moissl-Eichinger	Source: Approval_of_recovery_efficiency_for_nylon_flocked_swab.pdf, Annex 2	Recovery experiment not performed since below the detection limit of experiment
3	27		B. atrophaeus	Swab	Swab	2013	Cotton Copan	Cotton swab (Copan), 150CA	NASA Standard	Christine Moissl-Eichinger	Source: Approval_of_recovery_efficiency_for_nylon_flocked_swab.pdf, Annex 2	Recovery experiment not performed since below the detection limit of experiment
3	28		B. atrophaeus	Swab	Swab	2013	Cotton Copan	Cotton swab (Copan), 150CA	NASA Standard	Christine Moissl-Eichinger	Source: Approval_of_recovery_efficiency_for_nylon_flocked_swab.pdf, Annex 2	Recovery experiment not performed since below the detection limit of experiment
3	29		B. atrophaeus	Swab	Swab	2013	Cotton Copan	Cotton swab (Copan), 150CA	NASA Standard	Christine Moissl-Eichinger	Source: Approval_of_recovery_efficiency_for_nylon_flocked_swab.pdf, Annex 2	Recovery experiment not performed since below the detection limit of experiment
3	30		B. atrophaeus	Swab	Swab	2013	Cotton Copan	Cotton swab (Copan), 150CA	NASA Standard	Christine Moissl-Eichinger	Source: Approval_of_recovery_efficiency_for_nylon_flocked_swab.pdf, Annex 2	Recovery experiment not performed since below the detection limit of experiment
3	31		B. atrophaeus	Swab	Swab	2013	Cotton Copan	Cotton swab (Copan), 150CA	NASA Standard	Christine Moissl-Eichinger	Source: Approval_of_recovery_efficiency_for_nylon_flocked_swab.pdf, Annex 2	Recovery experiment not performed since below the detection limit of experiment
3	32		B. atrophaeus	Swab	Swab	2013	Cotton Copan	Cotton swab (Copan), 150CA	NASA Standard	Christine Moissl-Eichinger	Source: Approval_of_recovery_efficiency_for_nylon_flocked_swab.pdf, Annex 2	Recovery experiment not performed since below the detection limit of experiment
3	33		B. atrophaeus	Swab	Swab	2013	Cotton Copan	Cotton swab (Copan), 150CA	NASA Standard	Christine Moissl-Eichinger	Source: Approval_of_recovery_efficiency_for_nylon_flocked_swab.pdf, Annex 2	Recovery experiment not performed since below the detection limit of experiment
3	34		B. atrophaeus	Swab	Swab	2013	Cotton Copan	Cotton swab (Copan), 150CA	NASA Standard	Christine Moissl-Eichinger	Source: Approval_of_recovery_efficiency_for_nylon_flocked_swab.pdf, Annex 2	Recovery experiment not performed since below the detection limit of experiment
3	35		B. atrophaeus	Swab	Swab	2013	Cotton Copan	Cotton swab (Copan), 150CA	NASA Standard	Christine Moissl-Eichinger	Source: Approval_of_recovery_efficiency_for_nylon_flocked_swab.pdf, Annex 2	Recovery experiment not performed since below the detection limit of experiment
3	36		B. atrophaeus	Swab	Swab	2013	Cotton Copan	Cotton swab (Copan), 150CA	NASA Standard	Christine Moissl-Eichinger	Source: Approval_of_recovery_efficiency_for_nylon_flocked_swab.pdf, Annex 2	Recovery experiment not performed since below the detection limit of experiment
3	37		B. atrophaeus	Swab	Swab	2013	Cotton Copan	Cotton swab (Copan), 150CA	NASA Standard	Christine Moissl-Eichinger	Source: Approval_of_recovery_efficiency_for_nylon_flocked_swab.pdf, Annex 2	Recovery experiment not performed since below the detection limit of experiment
3	38		B. atrophaeus	Swab	Swab	2013	Cotton Copan	Cotton swab (Copan), 150CA	NASA Standard	Christine Moissl-Eichinger	Source: Approval_of_recovery_efficiency_for_nylon_flocked_swab.pdf, Annex 2	Recovery experiment not performed since below the detection limit of experiment
3	39		B. atrophaeus	Swab	Swab	2013	Cotton Copan	Cotton swab (Copan), 150CA	NASA Standard	Christine Moissl-Eichinger	Source: Approval_of_recovery_efficiency_for_nylon_flocked_swab.pdf, Annex 2	Recovery experiment not performed since below the detection limit of experiment
3	40		B. atrophaeus	Swab	Swab	2013	Cotton Copan	Cotton swab (Copan), 150CA	NASA Standard	Christine Moissl-Eichinger	Source: Approval_of_recovery_efficiency_for_nylon_flocked_swab.pdf, Annex 2	Recovery experiment not performed since below the detection limit of experiment
3	41		B. atrophaeus	Swab	Swab	2013	Cotton Copan	Cotton swab (Copan), 150CA	NASA Standard	Christine Moissl-Eichinger	Source: Approval_of_recovery_efficiency_for_nylon_flocked_swab.pdf, Annex 2	Recovery experiment not performed since below the detection limit of experiment
3	42		B. atrophaeus	Swab	Swab	2013	Cotton Copan	Cotton swab (Copan), 150CA	NASA Standard	Christine Moissl-Eichinger	Source: Approval_of_recovery_efficiency_for_nylon_flocked_swab.pdf, Annex 2	Recovery experiment not performed since below the detection limit of experiment
3	43		B. atrophaeus	Swab	Swab	2013	Cotton Copan	Cotton swab (Copan), 150CA	NASA Standard	Christine Moissl-Eichinger	Source: Approval_of_recovery_efficiency_for_nylon_flocked_swab.pdf, Annex 2	Recovery experiment not performed since below the detection limit of experiment
3	44		B. atrophaeus	Swab	Swab	2013	Cotton Copan	Cotton swab (Copan), 150CA	NASA Standard	Christine Moissl-Eichinger	Source: Approval_of_recovery_efficiency_for_nylon_flocked_swab.pdf, Annex 2	Recovery experiment not performed since below the detection limit of experiment
3	45		B. atrophaeus	Swab	Swab	2013	Cotton Copan	Cotton swab (Copan), 150CA	NASA Standard	Christine Moissl-Eichinger	Source: Approval_of_recovery_efficiency_for_nylon_flocked_swab.pdf, Annex 2	Recovery experiment not performed since below the detection limit of experiment
3	46		B. atrophaeus	Swab	Swab	2013	Cotton Copan	Cotton swab (Copan), 150CA	NASA Standard	Christine Moissl-Eichinger	Source: Approval_of_recovery_efficiency_for_nylon_flocked_swab.pdf, Annex 2	Recovery experiment not performed since below the detection limit of experiment
3	47		B. atrophaeus	Swab	Swab	2013	Cotton Copan	Cotton swab (Copan), 150CA	NASA Standard	Christine Moissl-Eichinger	Source: Approval_of_recovery_efficiency_for_nylon_flocked_swab.pdf, Annex 2	Recovery experiment not performed since below the detection limit of experiment
3	48		B. atrophaeus	Swab	Swab	2013	Cotton Copan	Cotton swab (Copan), 150CA	NASA Standard	Christine Moissl-Eichinger	Source: Approval_of_recovery_efficiency_for_nylon_flocked_swab.pdf, Annex 2	Recovery experiment not performed since below the detection limit of experiment
3	49		B. atrophaeus	Swab	Swab	2013	Cotton Copan	Cotton swab (Copan), 150CA	NASA Standard	Christine Moissl-Eichinger	Source: Approval_of_recovery_efficiency_for_nylon_flocked_swab.pdf, Annex 2	Recovery experiment not performed since below the detection limit of experiment
3	50		B. atrophaeus	Swab	Swab	2013	Cotton Copan	Cotton swab (Copan), 150CA	NASA Standard	Christine Moissl-Eichinger	Source: Approval_of_recovery_efficiency_for_nylon_flocked_swab.pdf, Annex 2	Recovery experiment not performed since below the detection limit of experiment
100	1	3	B. megaterium	Swab	Swab	2013	Polyester	PE swab (Copan), ATP-free, 170C	ESA Standard	Christine Moissl-Eichinger	Source: Approval_of_recovery_efficiency_for_nylon_flocked_swab.pdf, Annex 2
100	2	2	B. megaterium	Swab	Swab	2013	Polyester	PE swab (Copan), ATP-free, 170C	ESA Standard	Christine Moissl-Eichinger	Source: Approval_of_recovery_efficiency_for_nylon_flocked_swab.pdf, Annex 2
100	3	0	B. megaterium	Swab	Swab	2013	Polyester	PE swab (Copan), ATP-free, 170C	ESA Standard	Christine Moissl-Eichinger	Source: Approval_of_recovery_efficiency_for_nylon_flocked_swab.pdf, Annex 2
100	4	2	B. megaterium	Swab	Swab	2013	Polyester	PE swab (Copan), ATP-free, 170C	ESA Standard	Christine Moissl-Eichinger	Source: Approval_of_recovery_efficiency_for_nylon_flocked_swab.pdf, Annex 2
100	5	2	B. megaterium	Swab	Swab	2013	Polyester	PE swab (Copan), ATP-free, 170C	ESA Standard	Christine Moissl-Eichinger	Source: Approval_of_recovery_efficiency_for_nylon_flocked_swab.pdf, Annex 2
100	6	5	B. megaterium	Swab	Swab	2013	Polyester	PE swab (Copan), ATP-free, 170C	ESA Standard	Christine Moissl-Eichinger	Source: Approval_of_recovery_efficiency_for_nylon_flocked_swab.pdf, Annex 2
100	7	2	B. megaterium	Swab	Swab	2013	Polyester	PE swab (Copan), ATP-free, 170C	ESA Standard	Christine Moissl-Eichinger	Source: Approval_of_recovery_efficiency_for_nylon_flocked_swab.pdf, Annex 2
100	8	1	B. megaterium	Swab	Swab	2013	Polyester	PE swab (Copan), ATP-free, 170C	ESA Standard	Christine Moissl-Eichinger	Source: Approval_of_recovery_efficiency_for_nylon_flocked_swab.pdf, Annex 2
100	9	3	B. megaterium	Swab	Swab	2013	Polyester	PE swab (Copan), ATP-free, 170C	ESA Standard	Christine Moissl-Eichinger	Source: Approval_of_recovery_efficiency_for_nylon_flocked_swab.pdf, Annex 2
100	10	3	B. megaterium	Swab	Swab	2013	Polyester	PE swab (Copan), ATP-free, 170C	ESA Standard	Christine Moissl-Eichinger	Source: Approval_of_recovery_efficiency_for_nylon_flocked_swab.pdf, Annex 2
100	1	13	B. megaterium 2c1	Swab	Swab	2013	Polyester	PE swab (Copan), ATP-free, 170C	ESA Standard	Christine Moissl-Eichinger	Source: Approval_of_recovery_efficiency_for_nylon_flocked_swab.pdf, Annex 2
100	2	7	B. megaterium 2c1	Swab	Swab	2013	Polyester	PE swab (Copan), ATP-free, 170C	ESA Standard	Christine Moissl-Eichinger	Source: Approval_of_recovery_efficiency_for_nylon_flocked_swab.pdf, Annex 2
100	3	4	B. megaterium 2c1	Swab	Swab	2013	Polyester	PE swab (Copan), ATP-free, 170C	ESA Standard	Christine Moissl-Eichinger	Source: Approval_of_recovery_efficiency_for_nylon_flocked_swab.pdf, Annex 2
100	4	10	B. megaterium 2c1	Swab	Swab	2013	Polyester	PE swab (Copan), ATP-free, 170C	ESA Standard	Christine Moissl-Eichinger	Source: Approval_of_recovery_efficiency_for_nylon_flocked_swab.pdf, Annex 2
100	5	5	B. megaterium 2c1	Swab	Swab	2013	Polyester	PE swab (Copan), ATP-free, 170C	ESA Standard	Christine Moissl-Eichinger	Source: Approval_of_recovery_efficiency_for_nylon_flocked_swab.pdf, Annex 2
100	6	5	B. megaterium 2c1	Swab	Swab	2013	Polyester	PE swab (Copan), ATP-free, 170C	ESA Standard	Christine Moissl-Eichinger	Source: Approval_of_recovery_efficiency_for_nylon_flocked_swab.pdf, Annex 2
100	7	12	B. megaterium 2c1	Swab	Swab	2013	Polyester	PE swab (Copan), ATP-free, 170C	ESA Standard	Christine Moissl-Eichinger	Source: Approval_of_recovery_efficiency_for_nylon_flocked_swab.pdf, Annex 2
100	8	5	B. megaterium 2c1	Swab	Swab	2013	Polyester	PE swab (Copan), ATP-free, 170C	ESA Standard	Christine Moissl-Eichinger	Source: Approval_of_recovery_efficiency_for_nylon_flocked_swab.pdf, Annex 2
100	9	9	B. megaterium 2c1	Swab	Swab	2013	Polyester	PE swab (Copan), ATP-free, 170C	ESA Standard	Christine Moissl-Eichinger	Source: Approval_of_recovery_efficiency_for_nylon_flocked_swab.pdf, Annex 2
100	10	11	B. megaterium 2c1	Swab	Swab	2013	Polyester	PE swab (Copan), ATP-free, 170C	ESA Standard	Christine Moissl-Eichinger	Source: Approval_of_recovery_efficiency_for_nylon_flocked_swab.pdf, Annex 2
100	1	2	B. safensis	Swab	Swab	2013	Polyester	PE swab (Copan), ATP-free, 170C	ESA Standard	Christine Moissl-Eichinger	Source: Approval_of_recovery_efficiency_for_nylon_flocked_swab.pdf, Annex 2
100	2	6	B. safensis	Swab	Swab	2013	Polyester	PE swab (Copan), ATP-free, 170C	ESA Standard	Christine Moissl-Eichinger	Source: Approval_of_recovery_efficiency_for_nylon_flocked_swab.pdf, Annex 2
100	3	9	B. safensis	Swab	Swab	2013	Polyester	PE swab (Copan), ATP-free, 170C	ESA Standard	Christine Moissl-Eichinger	Source: Approval_of_recovery_efficiency_for_nylon_flocked_swab.pdf, Annex 2
100	4	2	B. safensis	Swab	Swab	2013	Polyester	PE swab (Copan), ATP-free, 170C	ESA Standard	Christine Moissl-Eichinger	Source: Approval_of_recovery_efficiency_for_nylon_flocked_swab.pdf, Annex 2
100	5	5	B. safensis	Swab	Swab	2013	Polyester	PE swab (Copan), ATP-free, 170C	ESA Standard	Christine Moissl-Eichinger	Source: Approval_of_recovery_efficiency_for_nylon_flocked_swab.pdf, Annex 2
100	6	9	B. safensis	Swab	Swab	2013	Polyester	PE swab (Copan), ATP-free, 170C	ESA Standard	Christine Moissl-Eichinger	Source: Approval_of_recovery_efficiency_for_nylon_flocked_swab.pdf, Annex 2
100	7	7	B. safensis	Swab	Swab	2013	Polyester	PE swab (Copan), ATP-free, 170C	ESA Standard	Christine Moissl-Eichinger	Source: Approval_of_recovery_efficiency_for_nylon_flocked_swab.pdf, Annex 2
100	8	7	B. safensis	Swab	Swab	2013	Polyester	PE swab (Copan), ATP-free, 170C	ESA Standard	Christine Moissl-Eichinger	Source: Approval_of_recovery_efficiency_for_nylon_flocked_swab.pdf, Annex 2
100	9	9	B. safensis	Swab	Swab	2013	Polyester	PE swab (Copan), ATP-free, 170C	ESA Standard	Christine Moissl-Eichinger	Source: Approval_of_recovery_efficiency_for_nylon_flocked_swab.pdf, Annex 2
100	10	5	B. safensis	Swab	Swab	2013	Polyester	PE swab (Copan), ATP-free, 170C	ESA Standard	Christine Moissl-Eichinger	Source: Approval_of_recovery_efficiency_for_nylon_flocked_swab.pdf, Annex 2
100	1	1	B. thuringiensis	Swab	Swab	2013	Polyester	PE swab (Copan), ATP-free, 170C	ESA Standard	Christine Moissl-Eichinger	Source: Approval_of_recovery_efficiency_for_nylon_flocked_swab.pdf, Annex 2
100	2	4	B. thuringiensis	Swab	Swab	2013	Polyester	PE swab (Copan), ATP-free, 170C	ESA Standard	Christine Moissl-Eichinger	Source: Approval_of_recovery_efficiency_for_nylon_flocked_swab.pdf, Annex 2
100	3	2	B. thuringiensis	Swab	Swab	2013	Polyester	PE swab (Copan), ATP-free, 170C	ESA Standard	Christine Moissl-Eichinger	Source: Approval_of_recovery_efficiency_for_nylon_flocked_swab.pdf, Annex 2
100	4	5	B. thuringiensis	Swab	Swab	2013	Polyester	PE swab (Copan), ATP-free, 170C	ESA Standard	Christine Moissl-Eichinger	Source: Approval_of_recovery_efficiency_for_nylon_flocked_swab.pdf, Annex 2
100	5	0	B. thuringiensis	Swab	Swab	2013	Polyester	PE swab (Copan), ATP-free, 170C	ESA Standard	Christine Moissl-Eichinger	Source: Approval_of_recovery_efficiency_for_nylon_flocked_swab.pdf, Annex 2
100	6	0	B. thuringiensis	Swab	Swab	2013	Polyester	PE swab (Copan), ATP-free, 170C	ESA Standard	Christine Moissl-Eichinger	Source: Approval_of_recovery_efficiency_for_nylon_flocked_swab.pdf, Annex 2
100	7	2	B. thuringiensis	Swab	Swab	2013	Polyester	PE swab (Copan), ATP-free, 170C	ESA Standard	Christine Moissl-Eichinger	Source: Approval_of_recovery_efficiency_for_nylon_flocked_swab.pdf, Annex 2
100	8	1	B. thuringiensis	Swab	Swab	2013	Polyester	PE swab (Copan), ATP-free, 170C	ESA Standard	Christine Moissl-Eichinger	Source: Approval_of_recovery_efficiency_for_nylon_flocked_swab.pdf, Annex 2
100	9	2	B. thuringiensis	Swab	Swab	2013	Polyester	PE swab (Copan), ATP-free, 170C	ESA Standard	Christine Moissl-Eichinger	Source: Approval_of_recovery_efficiency_for_nylon_flocked_swab.pdf, Annex 2
100	10	2	B. thuringiensis	Swab	Swab	2013	Polyester	PE swab (Copan), ATP-free, 170C	ESA Standard	Christine Moissl-Eichinger	Source: Approval_of_recovery_efficiency_for_nylon_flocked_swab.pdf, Annex 2
100	1	5	B. thuringiensis E24	Swab	Swab	2013	Polyester	PE swab (Copan), ATP-free, 170C	ESA Standard	Christine Moissl-Eichinger	Source: Approval_of_recovery_efficiency_for_nylon_flocked_swab.pdf, Annex 2
100	2	1	B. thuringiensis E24	Swab	Swab	2013	Polyester	PE swab (Copan), ATP-free, 170C	ESA Standard	Christine Moissl-Eichinger	Source: Approval_of_recovery_efficiency_for_nylon_flocked_swab.pdf, Annex 2
100	3	4	B. thuringiensis E24	Swab	Swab	2013	Polyester	PE swab (Copan), ATP-free, 170C	ESA Standard	Christine Moissl-Eichinger	Source: Approval_of_recovery_efficiency_for_nylon_flocked_swab.pdf, Annex 2
100	4	1	B. thuringiensis E24	Swab	Swab	2013	Polyester	PE swab (Copan), ATP-free, 170C	ESA Standard	Christine Moissl-Eichinger	Source: Approval_of_recovery_efficiency_for_nylon_flocked_swab.pdf, Annex 2
100	5	1	B. thuringiensis E24	Swab	Swab	2013	Polyester	PE swab (Copan), ATP-free, 170C	ESA Standard	Christine Moissl-Eichinger	Source: Approval_of_recovery_efficiency_for_nylon_flocked_swab.pdf, Annex 2
100	6	0	B. thuringiensis E24	Swab	Swab	2013	Polyester	PE swab (Copan), ATP-free, 170C	ESA Standard	Christine Moissl-Eichinger	Source: Approval_of_recovery_efficiency_for_nylon_flocked_swab.pdf, Annex 2
100	7	1	B. thuringiensis E24	Swab	Swab	2013	Polyester	PE swab (Copan), ATP-free, 170C	ESA Standard	Christine Moissl-Eichinger	Source: Approval_of_recovery_efficiency_for_nylon_flocked_swab.pdf, Annex 2
100	8	2	B. thuringiensis E24	Swab	Swab	2013	Polyester	PE swab (Copan), ATP-free, 170C	ESA Standard	Christine Moissl-Eichinger	Source: Approval_of_recovery_efficiency_for_nylon_flocked_swab.pdf, Annex 2
100	9	5	B. thuringiensis E24	Swab	Swab	2013	Polyester	PE swab (Copan), ATP-free, 170C	ESA Standard	Christine Moissl-Eichinger	Source: Approval_of_recovery_efficiency_for_nylon_flocked_swab.pdf, Annex 2
100	10	0	B. thuringiensis E24	Swab	Swab	2013	Polyester	PE swab (Copan), ATP-free, 170C	ESA Standard	Christine Moissl-Eichinger	Source: Approval_of_recovery_efficiency_for_nylon_flocked_swab.pdf, Annex 2
100	1	13	B. megaterium	Swab	Swab	2013	Nylon-Flocked	Nylon-flocked swab (Copan), 552C	ESA Standard	Christine Moissl-Eichinger	Source: Approval_of_recovery_efficiency_for_nylon_flocked_swab.pdf, Annex 2
100	2	12	B. megaterium	Swab	Swab	2013	Nylon-Flocked	Nylon-flocked swab (Copan), 552C	ESA Standard	Christine Moissl-Eichinger	Source: Approval_of_recovery_efficiency_for_nylon_flocked_swab.pdf, Annex 2
100	3	19	B. megaterium	Swab	Swab	2013	Nylon-Flocked	Nylon-flocked swab (Copan), 552C	ESA Standard	Christine Moissl-Eichinger	Source: Approval_of_recovery_efficiency_for_nylon_flocked_swab.pdf, Annex 2
100	4	17	B. megaterium	Swab	Swab	2013	Nylon-Flocked	Nylon-flocked swab (Copan), 552C	ESA Standard	Christine Moissl-Eichinger	Source: Approval_of_recovery_efficiency_for_nylon_flocked_swab.pdf, Annex 2
100	5	12	B. megaterium	Swab	Swab	2013	Nylon-Flocked	Nylon-flocked swab (Copan), 552C	ESA Standard	Christine Moissl-Eichinger	Source: Approval_of_recovery_efficiency_for_nylon_flocked_swab.pdf, Annex 2
100	6	18	B. megaterium	Swab	Swab	2013	Nylon-Flocked	Nylon-flocked swab (Copan), 552C	ESA Standard	Christine Moissl-Eichinger	Source: Approval_of_recovery_efficiency_for_nylon_flocked_swab.pdf, Annex 2
100	7	24	B. megaterium	Swab	Swab	2013	Nylon-Flocked	Nylon-flocked swab (Copan), 552C	ESA Standard	Christine Moissl-Eichinger	Source: Approval_of_recovery_efficiency_for_nylon_flocked_swab.pdf, Annex 2
100	8	20	B. megaterium	Swab	Swab	2013	Nylon-Flocked	Nylon-flocked swab (Copan), 552C	ESA Standard	Christine Moissl-Eichinger	Source: Approval_of_recovery_efficiency_for_nylon_flocked_swab.pdf, Annex 2
100	9	11	B. megaterium	Swab	Swab	2013	Nylon-Flocked	Nylon-flocked swab (Copan), 552C	ESA Standard	Christine Moissl-Eichinger	Source: Approval_of_recovery_efficiency_for_nylon_flocked_swab.pdf, Annex 2
100	10	19	B. megaterium	Swab	Swab	2013	Nylon-Flocked	Nylon-flocked swab (Copan), 552C	ESA Standard	Christine Moissl-Eichinger	Source: Approval_of_recovery_efficiency_for_nylon_flocked_swab.pdf, Annex 2
100	1	41	B. megaterium 2c1	Swab	Swab	2013	Nylon-Flocked	Nylon-flocked swab (Copan), 552C	ESA Standard	Christine Moissl-Eichinger	Source: Approval_of_recovery_efficiency_for_nylon_flocked_swab.pdf, Annex 2
100	2	41	B. megaterium 2c1	Swab	Swab	2013	Nylon-Flocked	Nylon-flocked swab (Copan), 552C	ESA Standard	Christine Moissl-Eichinger	Source: Approval_of_recovery_efficiency_for_nylon_flocked_swab.pdf, Annex 2
100	3	35	B. megaterium 2c1	Swab	Swab	2013	Nylon-Flocked	Nylon-flocked swab (Copan), 552C	ESA Standard	Christine Moissl-Eichinger	Source: Approval_of_recovery_efficiency_for_nylon_flocked_swab.pdf, Annex 2
100	4	29	B. megaterium 2c1	Swab	Swab	2013	Nylon-Flocked	Nylon-flocked swab (Copan), 552C	ESA Standard	Christine Moissl-Eichinger	Source: Approval_of_recovery_efficiency_for_nylon_flocked_swab.pdf, Annex 2
100	5	36	B. megaterium 2c1	Swab	Swab	2013	Nylon-Flocked	Nylon-flocked swab (Copan), 552C	ESA Standard	Christine Moissl-Eichinger	Source: Approval_of_recovery_efficiency_for_nylon_flocked_swab.pdf, Annex 2
100	6	26	B. megaterium 2c1	Swab	Swab	2013	Nylon-Flocked	Nylon-flocked swab (Copan), 552C	ESA Standard	Christine Moissl-Eichinger	Source: Approval_of_recovery_efficiency_for_nylon_flocked_swab.pdf, Annex 2
100	7	50	B. megaterium 2c1	Swab	Swab	2013	Nylon-Flocked	Nylon-flocked swab (Copan), 552C	ESA Standard	Christine Moissl-Eichinger	Source: Approval_of_recovery_efficiency_for_nylon_flocked_swab.pdf, Annex 2
100	8	32	B. megaterium 2c1	Swab	Swab	2013	Nylon-Flocked	Nylon-flocked swab (Copan), 552C	ESA Standard	Christine Moissl-Eichinger	Source: Approval_of_recovery_efficiency_for_nylon_flocked_swab.pdf, Annex 2
100	9	37	B. megaterium 2c1	Swab	Swab	2013	Nylon-Flocked	Nylon-flocked swab (Copan), 552C	ESA Standard	Christine Moissl-Eichinger	Source: Approval_of_recovery_efficiency_for_nylon_flocked_swab.pdf, Annex 2
100	10	35	B. megaterium 2c1	Swab	Swab	2013	Nylon-Flocked	Nylon-flocked swab (Copan), 552C	ESA Standard	Christine Moissl-Eichinger	Source: Approval_of_recovery_efficiency_for_nylon_flocked_swab.pdf, Annex 2
100	1	20	B. safensis	Swab	Swab	2013	Nylon-Flocked	Nylon-flocked swab (Copan), 552C	ESA Standard	Christine Moissl-Eichinger	Source: Approval_of_recovery_efficiency_for_nylon_flocked_swab.pdf, Annex 2
100	2	17	B. safensis	Swab	Swab	2013	Nylon-Flocked	Nylon-flocked swab (Copan), 552C	ESA Standard	Christine Moissl-Eichinger	Source: Approval_of_recovery_efficiency_for_nylon_flocked_swab.pdf, Annex 2
100	3	17	B. safensis	Swab	Swab	2013	Nylon-Flocked	Nylon-flocked swab (Copan), 552C	ESA Standard	Christine Moissl-Eichinger	Source: Approval_of_recovery_efficiency_for_nylon_flocked_swab.pdf, Annex 2
100	4	26	B. safensis	Swab	Swab	2013	Nylon-Flocked	Nylon-flocked swab (Copan), 552C	ESA Standard	Christine Moissl-Eichinger	Source: Approval_of_recovery_efficiency_for_nylon_flocked_swab.pdf, Annex 2
100	5	30	B. safensis	Swab	Swab	2013	Nylon-Flocked	Nylon-flocked swab (Copan), 552C	ESA Standard	Christine Moissl-Eichinger	Source: Approval_of_recovery_efficiency_for_nylon_flocked_swab.pdf, Annex 2
100	6	35	B. safensis	Swab	Swab	2013	Nylon-Flocked	Nylon-flocked swab (Copan), 552C	ESA Standard	Christine Moissl-Eichinger	Source: Approval_of_recovery_efficiency_for_nylon_flocked_swab.pdf, Annex 2
100	7	10	B. safensis	Swab	Swab	2013	Nylon-Flocked	Nylon-flocked swab (Copan), 552C	ESA Standard	Christine Moissl-Eichinger	Source: Approval_of_recovery_efficiency_for_nylon_flocked_swab.pdf, Annex 2
100	8	18	B. safensis	Swab	Swab	2013	Nylon-Flocked	Nylon-flocked swab (Copan), 552C	ESA Standard	Christine Moissl-Eichinger	Source: Approval_of_recovery_efficiency_for_nylon_flocked_swab.pdf, Annex 2
100	9	9	B. safensis	Swab	Swab	2013	Nylon-Flocked	Nylon-flocked swab (Copan), 552C	ESA Standard	Christine Moissl-Eichinger	Source: Approval_of_recovery_efficiency_for_nylon_flocked_swab.pdf, Annex 2
100	10	29	B. safensis	Swab	Swab	2013	Nylon-Flocked	Nylon-flocked swab (Copan), 552C	ESA Standard	Christine Moissl-Eichinger	Source: Approval_of_recovery_efficiency_for_nylon_flocked_swab.pdf, Annex 2
100	1	11	B. thuringiensis	Swab	Swab	2013	Nylon-Flocked	Nylon-flocked swab (Copan), 552C	ESA Standard	Christine Moissl-Eichinger	Source: Approval_of_recovery_efficiency_for_nylon_flocked_swab.pdf, Annex 2
100	2	17	B. thuringiensis	Swab	Swab	2013	Nylon-Flocked	Nylon-flocked swab (Copan), 552C	ESA Standard	Christine Moissl-Eichinger	Source: Approval_of_recovery_efficiency_for_nylon_flocked_swab.pdf, Annex 2
100	3	18	B. thuringiensis	Swab	Swab	2013	Nylon-Flocked	Nylon-flocked swab (Copan), 552C	ESA Standard	Christine Moissl-Eichinger	Source: Approval_of_recovery_efficiency_for_nylon_flocked_swab.pdf, Annex 2
100	4	12	B. thuringiensis	Swab	Swab	2013	Nylon-Flocked	Nylon-flocked swab (Copan), 552C	ESA Standard	Christine Moissl-Eichinger	Source: Approval_of_recovery_efficiency_for_nylon_flocked_swab.pdf, Annex 2
100	5	11	B. thuringiensis	Swab	Swab	2013	Nylon-Flocked	Nylon-flocked swab (Copan), 552C	ESA Standard	Christine Moissl-Eichinger	Source: Approval_of_recovery_efficiency_for_nylon_flocked_swab.pdf, Annex 2
100	6	16	B. thuringiensis	Swab	Swab	2013	Nylon-Flocked	Nylon-flocked swab (Copan), 552C	ESA Standard	Christine Moissl-Eichinger	Source: Approval_of_recovery_efficiency_for_nylon_flocked_swab.pdf, Annex 2
100	7	6	B. thuringiensis	Swab	Swab	2013	Nylon-Flocked	Nylon-flocked swab (Copan), 552C	ESA Standard	Christine Moissl-Eichinger	Source: Approval_of_recovery_efficiency_for_nylon_flocked_swab.pdf, Annex 2
100	8	7	B. thuringiensis	Swab	Swab	2013	Nylon-Flocked	Nylon-flocked swab (Copan), 552C	ESA Standard	Christine Moissl-Eichinger	Source: Approval_of_recovery_efficiency_for_nylon_flocked_swab.pdf, Annex 2
100	9	13	B. thuringiensis	Swab	Swab	2013	Nylon-Flocked	Nylon-flocked swab (Copan), 552C	ESA Standard	Christine Moissl-Eichinger	Source: Approval_of_recovery_efficiency_for_nylon_flocked_swab.pdf, Annex 2
100	10	7	B. thuringiensis	Swab	Swab	2013	Nylon-Flocked	Nylon-flocked swab (Copan), 552C	ESA Standard	Christine Moissl-Eichinger	Source: Approval_of_recovery_efficiency_for_nylon_flocked_swab.pdf, Annex 2
100	1	16	B. thuringiensis E24	Swab	Swab	2013	Nylon-Flocked	Nylon-flocked swab (Copan), 552C	ESA Standard	Christine Moissl-Eichinger	Source: Approval_of_recovery_efficiency_for_nylon_flocked_swab.pdf, Annex 2
100	2	5	B. thuringiensis E24	Swab	Swab	2013	Nylon-Flocked	Nylon-flocked swab (Copan), 552C	ESA Standard	Christine Moissl-Eichinger	Source: Approval_of_recovery_efficiency_for_nylon_flocked_swab.pdf, Annex 2
100	3	12	B. thuringiensis E24	Swab	Swab	2013	Nylon-Flocked	Nylon-flocked swab (Copan), 552C	ESA Standard	Christine Moissl-Eichinger	Source: Approval_of_recovery_efficiency_for_nylon_flocked_swab.pdf, Annex 2
100	4	11	B. thuringiensis E24	Swab	Swab	2013	Nylon-Flocked	Nylon-flocked swab (Copan), 552C	ESA Standard	Christine Moissl-Eichinger	Source: Approval_of_recovery_efficiency_for_nylon_flocked_swab.pdf, Annex 2
100	5	11	B. thuringiensis E24	Swab	Swab	2013	Nylon-Flocked	Nylon-flocked swab (Copan), 552C	ESA Standard	Christine Moissl-Eichinger	Source: Approval_of_recovery_efficiency_for_nylon_flocked_swab.pdf, Annex 2
100	6	11	B. thuringiensis E24	Swab	Swab	2013	Nylon-Flocked	Nylon-flocked swab (Copan), 552C	ESA Standard	Christine Moissl-Eichinger	Source: Approval_of_recovery_efficiency_for_nylon_flocked_swab.pdf, Annex 2
100	7	15	B. thuringiensis E24	Swab	Swab	2013	Nylon-Flocked	Nylon-flocked swab (Copan), 552C	ESA Standard	Christine Moissl-Eichinger	Source: Approval_of_recovery_efficiency_for_nylon_flocked_swab.pdf, Annex 2
100	8	9	B. thuringiensis E24	Swab	Swab	2013	Nylon-Flocked	Nylon-flocked swab (Copan), 552C	ESA Standard	Christine Moissl-Eichinger	Source: Approval_of_recovery_efficiency_for_nylon_flocked_swab.pdf, Annex 2
100	9	12	B. thuringiensis E24	Swab	Swab	2013	Nylon-Flocked	Nylon-flocked swab (Copan), 552C	ESA Standard	Christine Moissl-Eichinger	Source: Approval_of_recovery_efficiency_for_nylon_flocked_swab.pdf, Annex 2
100	10	8	B. thuringiensis E24	Swab	Swab	2013	Nylon-Flocked	Nylon-flocked swab (Copan), 552C	ESA Standard	Christine Moissl-Eichinger	Source: Approval_of_recovery_efficiency_for_nylon_flocked_swab.pdf, Annex 2
100	1	1	B. megaterium	Swab	Swab	2013	Cotton Copan	Cotton swab (Copan), 150CA	NASA Standard	Christine Moissl-Eichinger	Source: Approval_of_recovery_efficiency_for_nylon_flocked_swab.pdf, Annex 2
100	2	0	B. megaterium	Swab	Swab	2013	Cotton Copan	Cotton swab (Copan), 150CA	NASA Standard	Christine Moissl-Eichinger	Source: Approval_of_recovery_efficiency_for_nylon_flocked_swab.pdf, Annex 2
100	3	1	B. megaterium	Swab	Swab	2013	Cotton Copan	Cotton swab (Copan), 150CA	NASA Standard	Christine Moissl-Eichinger	Source: Approval_of_recovery_efficiency_for_nylon_flocked_swab.pdf, Annex 2
100	4	2	B. megaterium	Swab	Swab	2013	Cotton Copan	Cotton swab (Copan), 150CA	NASA Standard	Christine Moissl-Eichinger	Source: Approval_of_recovery_efficiency_for_nylon_flocked_swab.pdf, Annex 2
100	5	1	B. megaterium	Swab	Swab	2013	Cotton Copan	Cotton swab (Copan), 150CA	NASA Standard	Christine Moissl-Eichinger	Source: Approval_of_recovery_efficiency_for_nylon_flocked_swab.pdf, Annex 2
100	6	2	B. megaterium	Swab	Swab	2013	Cotton Copan	Cotton swab (Copan), 150CA	NASA Standard	Christine Moissl-Eichinger	Source: Approval_of_recovery_efficiency_for_nylon_flocked_swab.pdf, Annex 2
100	7	0	B. megaterium	Swab	Swab	2013	Cotton Copan	Cotton swab (Copan), 150CA	NASA Standard	Christine Moissl-Eichinger	Source: Approval_of_recovery_efficiency_for_nylon_flocked_swab.pdf, Annex 2
100	8	3	B. megaterium	Swab	Swab	2013	Cotton Copan	Cotton swab (Copan), 150CA	NASA Standard	Christine Moissl-Eichinger	Source: Approval_of_recovery_efficiency_for_nylon_flocked_swab.pdf, Annex 2
100	9	2	B. megaterium	Swab	Swab	2013	Cotton Copan	Cotton swab (Copan), 150CA	NASA Standard	Christine Moissl-Eichinger	Source: Approval_of_recovery_efficiency_for_nylon_flocked_swab.pdf, Annex 2
100	10	0	B. megaterium	Swab	Swab	2013	Cotton Copan	Cotton swab (Copan), 150CA	NASA Standard	Christine Moissl-Eichinger	Source: Approval_of_recovery_efficiency_for_nylon_flocked_swab.pdf, Annex 2
100	1	15	B. megaterium 2c1	Swab	Swab	2013	Cotton Copan	Cotton swab (Copan), 150CA	NASA Standard	Christine Moissl-Eichinger	Source: Approval_of_recovery_efficiency_for_nylon_flocked_swab.pdf, Annex 2
100	2	5	B. megaterium 2c1	Swab	Swab	2013	Cotton Copan	Cotton swab (Copan), 150CA	NASA Standard	Christine Moissl-Eichinger	Source: Approval_of_recovery_efficiency_for_nylon_flocked_swab.pdf, Annex 2
100	3	12	B. megaterium 2c1	Swab	Swab	2013	Cotton Copan	Cotton swab (Copan), 150CA	NASA Standard	Christine Moissl-Eichinger	Source: Approval_of_recovery_efficiency_for_nylon_flocked_swab.pdf, Annex 2
100	4	14	B. megaterium 2c1	Swab	Swab	2013	Cotton Copan	Cotton swab (Copan), 150CA	NASA Standard	Christine Moissl-Eichinger	Source: Approval_of_recovery_efficiency_for_nylon_flocked_swab.pdf, Annex 2
100	5	16	B. megaterium 2c1	Swab	Swab	2013	Cotton Copan	Cotton swab (Copan), 150CA	NASA Standard	Christine Moissl-Eichinger	Source: Approval_of_recovery_efficiency_for_nylon_flocked_swab.pdf, Annex 2
100	6	7	B. megaterium 2c1	Swab	Swab	2013	Cotton Copan	Cotton swab (Copan), 150CA	NASA Standard	Christine Moissl-Eichinger	Source: Approval_of_recovery_efficiency_for_nylon_flocked_swab.pdf, Annex 2
100	7	8	B. megaterium 2c1	Swab	Swab	2013	Cotton Copan	Cotton swab (Copan), 150CA	NASA Standard	Christine Moissl-Eichinger	Source: Approval_of_recovery_efficiency_for_nylon_flocked_swab.pdf, Annex 2
100	8	11	B. megaterium 2c1	Swab	Swab	2013	Cotton Copan	Cotton swab (Copan), 150CA	NASA Standard	Christine Moissl-Eichinger	Source: Approval_of_recovery_efficiency_for_nylon_flocked_swab.pdf, Annex 2
100	9	12	B. megaterium 2c1	Swab	Swab	2013	Cotton Copan	Cotton swab (Copan), 150CA	NASA Standard	Christine Moissl-Eichinger	Source: Approval_of_recovery_efficiency_for_nylon_flocked_swab.pdf, Annex 2
100	10	17	B. megaterium 2c1	Swab	Swab	2013	Cotton Copan	Cotton swab (Copan), 150CA	NASA Standard	Christine Moissl-Eichinger	Source: Approval_of_recovery_efficiency_for_nylon_flocked_swab.pdf, Annex 2
100	1	16	B. safensis	Swab	Swab	2013	Cotton Copan	Cotton swab (Copan), 150CA	NASA Standard	Christine Moissl-Eichinger	Source: Approval_of_recovery_efficiency_for_nylon_flocked_swab.pdf, Annex 2
100	2	7	B. safensis	Swab	Swab	2013	Cotton Copan	Cotton swab (Copan), 150CA	NASA Standard	Christine Moissl-Eichinger	Source: Approval_of_recovery_efficiency_for_nylon_flocked_swab.pdf, Annex 2
100	3	8	B. safensis	Swab	Swab	2013	Cotton Copan	Cotton swab (Copan), 150CA	NASA Standard	Christine Moissl-Eichinger	Source: Approval_of_recovery_efficiency_for_nylon_flocked_swab.pdf, Annex 2
100	4	17	B. safensis	Swab	Swab	2013	Cotton Copan	Cotton swab (Copan), 150CA	NASA Standard	Christine Moissl-Eichinger	Source: Approval_of_recovery_efficiency_for_nylon_flocked_swab.pdf, Annex 2
100	5	1	B. safensis	Swab	Swab	2013	Cotton Copan	Cotton swab (Copan), 150CA	NASA Standard	Christine Moissl-Eichinger	Source: Approval_of_recovery_efficiency_for_nylon_flocked_swab.pdf, Annex 2
100	6	8	B. safensis	Swab	Swab	2013	Cotton Copan	Cotton swab (Copan), 150CA	NASA Standard	Christine Moissl-Eichinger	Source: Approval_of_recovery_efficiency_for_nylon_flocked_swab.pdf, Annex 2
100	7	9	B. safensis	Swab	Swab	2013	Cotton Copan	Cotton swab (Copan), 150CA	NASA Standard	Christine Moissl-Eichinger	Source: Approval_of_recovery_efficiency_for_nylon_flocked_swab.pdf, Annex 2
100	8	19	B. safensis	Swab	Swab	2013	Cotton Copan	Cotton swab (Copan), 150CA	NASA Standard	Christine Moissl-Eichinger	Source: Approval_of_recovery_efficiency_for_nylon_flocked_swab.pdf, Annex 2
100	9	14	B. safensis	Swab	Swab	2013	Cotton Copan	Cotton swab (Copan), 150CA	NASA Standard	Christine Moissl-Eichinger	Source: Approval_of_recovery_efficiency_for_nylon_flocked_swab.pdf, Annex 2
100	10	8	B. safensis	Swab	Swab	2013	Cotton Copan	Cotton swab (Copan), 150CA	NASA Standard	Christine Moissl-Eichinger	Source: Approval_of_recovery_efficiency_for_nylon_flocked_swab.pdf, Annex 2
100	1	2	B. thuringiensis	Swab	Swab	2013	Cotton Copan	Cotton swab (Copan), 150CA	NASA Standard	Christine Moissl-Eichinger	Source: Approval_of_recovery_efficiency_for_nylon_flocked_swab.pdf, Annex 2
100	2	1	B. thuringiensis	Swab	Swab	2013	Cotton Copan	Cotton swab (Copan), 150CA	NASA Standard	Christine Moissl-Eichinger	Source: Approval_of_recovery_efficiency_for_nylon_flocked_swab.pdf, Annex 2
100	3	1	B. thuringiensis	Swab	Swab	2013	Cotton Copan	Cotton swab (Copan), 150CA	NASA Standard	Christine Moissl-Eichinger	Source: Approval_of_recovery_efficiency_for_nylon_flocked_swab.pdf, Annex 2
100	4	2	B. thuringiensis	Swab	Swab	2013	Cotton Copan	Cotton swab (Copan), 150CA	NASA Standard	Christine Moissl-Eichinger	Source: Approval_of_recovery_efficiency_for_nylon_flocked_swab.pdf, Annex 2
100	5	2	B. thuringiensis	Swab	Swab	2013	Cotton Copan	Cotton swab (Copan), 150CA	NASA Standard	Christine Moissl-Eichinger	Source: Approval_of_recovery_efficiency_for_nylon_flocked_swab.pdf, Annex 2
100	6	1	B. thuringiensis	Swab	Swab	2013	Cotton Copan	Cotton swab (Copan), 150CA	NASA Standard	Christine Moissl-Eichinger	Source: Approval_of_recovery_efficiency_for_nylon_flocked_swab.pdf, Annex 2
100	7	0	B. thuringiensis	Swab	Swab	2013	Cotton Copan	Cotton swab (Copan), 150CA	NASA Standard	Christine Moissl-Eichinger	Source: Approval_of_recovery_efficiency_for_nylon_flocked_swab.pdf, Annex 2
100	8	0	B. thuringiensis	Swab	Swab	2013	Cotton Copan	Cotton swab (Copan), 150CA	NASA Standard	Christine Moissl-Eichinger	Source: Approval_of_recovery_efficiency_for_nylon_flocked_swab.pdf, Annex 2
100	9	2	B. thuringiensis	Swab	Swab	2013	Cotton Copan	Cotton swab (Copan), 150CA	NASA Standard	Christine Moissl-Eichinger	Source: Approval_of_recovery_efficiency_for_nylon_flocked_swab.pdf, Annex 2
100	10	3	B. thuringiensis	Swab	Swab	2013	Cotton Copan	Cotton swab (Copan), 150CA	NASA Standard	Christine Moissl-Eichinger	Source: Approval_of_recovery_efficiency_for_nylon_flocked_swab.pdf, Annex 2
100	1	3	B. thuringiensis E24	Swab	Swab	2013	Cotton Copan	Cotton swab (Copan), 150CA	NASA Standard	Christine Moissl-Eichinger	Source: Approval_of_recovery_efficiency_for_nylon_flocked_swab.pdf, Annex 2
100	2	1	B. thuringiensis E24	Swab	Swab	2013	Cotton Copan	Cotton swab (Copan), 150CA	NASA Standard	Christine Moissl-Eichinger	Source: Approval_of_recovery_efficiency_for_nylon_flocked_swab.pdf, Annex 2
100	3	4	B. thuringiensis E24	Swab	Swab	2013	Cotton Copan	Cotton swab (Copan), 150CA	NASA Standard	Christine Moissl-Eichinger	Source: Approval_of_recovery_efficiency_for_nylon_flocked_swab.pdf, Annex 2
100	4	1	B. thuringiensis E24	Swab	Swab	2013	Cotton Copan	Cotton swab (Copan), 150CA	NASA Standard	Christine Moissl-Eichinger	Source: Approval_of_recovery_efficiency_for_nylon_flocked_swab.pdf, Annex 2
100	5	1	B. thuringiensis E24	Swab	Swab	2013	Cotton Copan	Cotton swab (Copan), 150CA	NASA Standard	Christine Moissl-Eichinger	Source: Approval_of_recovery_efficiency_for_nylon_flocked_swab.pdf, Annex 2
100	6	4	B. thuringiensis E24	Swab	Swab	2013	Cotton Copan	Cotton swab (Copan), 150CA	NASA Standard	Christine Moissl-Eichinger	Source: Approval_of_recovery_efficiency_for_nylon_flocked_swab.pdf, Annex 2
100	7	3	B. thuringiensis E24	Swab	Swab	2013	Cotton Copan	Cotton swab (Copan), 150CA	NASA Standard	Christine Moissl-Eichinger	Source: Approval_of_recovery_efficiency_for_nylon_flocked_swab.pdf, Annex 2
100	8	1	B. thuringiensis E24	Swab	Swab	2013	Cotton Copan	Cotton swab (Copan), 150CA	NASA Standard	Christine Moissl-Eichinger	Source: Approval_of_recovery_efficiency_for_nylon_flocked_swab.pdf, Annex 2
100	9	1	B. thuringiensis E24	Swab	Swab	2013	Cotton Copan	Cotton swab (Copan), 150CA	NASA Standard	Christine Moissl-Eichinger	Source: Approval_of_recovery_efficiency_for_nylon_flocked_swab.pdf, Annex 2
100	10	5	B. thuringiensis E24	Swab	Swab	2013	Cotton Copan	Cotton swab (Copan), 150CA	NASA Standard	Christine Moissl-Eichinger	Source: Approval_of_recovery_efficiency_for_nylon_flocked_swab.pdf, Annex 2
16	1	0	B. atrophaeus	Wipe	TX3224 Wipe	2019	TX3224	Texwipe 3224 (9x9 inches)	NASA Standard wMilliflex	Jason Johns
16	2	2	B. atrophaeus	Wipe	TX3224 Wipe	2019	TX3224	Texwipe 3224 (9x9 inches)	NASA Standard wMilliflex	Jason Johns
16	3	4	B. atrophaeus	Wipe	TX3224 Wipe	2019	TX3224	Texwipe 3224 (9x9 inches)	NASA Standard wMilliflex	Jason Johns
16	4	3	B. atrophaeus	Wipe	TX3224 Wipe	2019	TX3224	Texwipe 3224 (9x9 inches)	NASA Standard wMilliflex	Jason Johns
16	5	1	B. atrophaeus	Wipe	TX3224 Wipe	2019	TX3224	Texwipe 3224 (9x9 inches)	NASA Standard wMilliflex	Jason Johns
16	6	0	B. atrophaeus	Wipe	TX3224 Wipe	2019	TX3224	Texwipe 3224 (9x9 inches)	NASA Standard wMilliflex	Jason Johns
16	7	0	B. atrophaeus	Wipe	TX3224 Wipe	2019	TX3224	Texwipe 3224 (9x9 inches)	NASA Standard wMilliflex	Jason Johns
16	8	1	B. atrophaeus	Wipe	TX3224 Wipe	2019	TX3224	Texwipe 3224 (9x9 inches)	NASA Standard wMilliflex	Jason Johns
16	9	0	B. atrophaeus	Wipe	TX3224 Wipe	2019	TX3224	Texwipe 3224 (9x9 inches)	NASA Standard wMilliflex	Jason Johns
16	10	1	B. atrophaeus	Wipe	TX3224 Wipe	2019	TX3224	Texwipe 3224 (9x9 inches)	NASA Standard wMilliflex	Jason Johns
16	11	2	B. atrophaeus	Wipe	TX3224 Wipe	2019	TX3224	Texwipe 3224 (9x9 inches)	NASA Standard wMilliflex	Jason Johns
16	12	3	B. atrophaeus	Wipe	TX3224 Wipe	2019	TX3224	Texwipe 3224 (9x9 inches)	NASA Standard wMilliflex	Jason Johns
16	13	2	B. atrophaeus	Wipe	TX3224 Wipe	2019	TX3224	Texwipe 3224 (9x9 inches)	NASA Standard wMilliflex	Jason Johns
16	14	0	B. atrophaeus	Wipe	TX3224 Wipe	2019	TX3224	Texwipe 3224 (9x9 inches)	NASA Standard wMilliflex	Jason Johns
16	15	2	B. atrophaeus	Wipe	TX3224 Wipe	2019	TX3224	Texwipe 3224 (9x9 inches)	NASA Standard wMilliflex	Jason Johns
16	16	3	B. atrophaeus	Wipe	TX3224 Wipe	2019	TX3224	Texwipe 3224 (9x9 inches)	NASA Standard wMilliflex	Jason Johns
50	1	2	B. atrophaeus	Wipe	TX3224 Wipe	2019	TX3224	Texwipe 3224 (9x9 inches)	NASA Standard wMilliflex	Jason Johns
50	2	2	B. atrophaeus	Wipe	TX3224 Wipe	2019	TX3224	Texwipe 3224 (9x9 inches)	NASA Standard wMilliflex	Jason Johns
50	3	4	B. atrophaeus	Wipe	TX3224 Wipe	2019	TX3224	Texwipe 3224 (9x9 inches)	NASA Standard wMilliflex	Jason Johns
50	4	10	B. atrophaeus	Wipe	TX3224 Wipe	2019	TX3224	Texwipe 3224 (9x9 inches)	NASA Standard wMilliflex	Jason Johns
50	5	10	B. atrophaeus	Wipe	TX3224 Wipe	2019	TX3224	Texwipe 3224 (9x9 inches)	NASA Standard wMilliflex	Jason Johns
50	6	3	B. atrophaeus	Wipe	TX3224 Wipe	2019	TX3224	Texwipe 3224 (9x9 inches)	NASA Standard wMilliflex	Jason Johns
50	7	3	B. atrophaeus	Wipe	TX3224 Wipe	2019	TX3224	Texwipe 3224 (9x9 inches)	NASA Standard wMilliflex	Jason Johns
50	8	7	B. atrophaeus	Wipe	TX3224 Wipe	2019	TX3224	Texwipe 3224 (9x9 inches)	NASA Standard wMilliflex	Jason Johns
160	1	22	B. atrophaeus	Wipe	TX3224 Wipe	2019	TX3224	Texwipe 3224 (9x9 inches)	NASA Standard wMilliflex	Jason Johns
160	2	26	B. atrophaeus	Wipe	TX3224 Wipe	2019	TX3224	Texwipe 3224 (9x9 inches)	NASA Standard wMilliflex	Jason Johns
160	3	24	B. atrophaeus	Wipe	TX3224 Wipe	2019	TX3224	Texwipe 3224 (9x9 inches)	NASA Standard wMilliflex	Jason Johns
160	4	20	B. atrophaeus	Wipe	TX3224 Wipe	2019	TX3224	Texwipe 3224 (9x9 inches)	NASA Standard wMilliflex	Jason Johns
160	5	20	B. atrophaeus	Wipe	TX3224 Wipe	2019	TX3224	Texwipe 3224 (9x9 inches)	NASA Standard wMilliflex	Jason Johns
160	6	24	B. atrophaeus	Wipe	TX3224 Wipe	2019	TX3224	Texwipe 3224 (9x9 inches)	NASA Standard wMilliflex	Jason Johns
160	7	15	B. atrophaeus	Wipe	TX3224 Wipe	2019	TX3224	Texwipe 3224 (9x9 inches)	NASA Standard wMilliflex	Jason Johns
160	8	26	B. atrophaeus	Wipe	TX3224 Wipe	2019	TX3224	Texwipe 3224 (9x9 inches)	NASA Standard wMilliflex	Jason Johns
200	1		B. atrophaeus	Wipe	TX3224 Wipe	2019	TX3224	Texwipe 3224 (9x9 inches)	NASA Standard wMilliflex	Jason Johns		No recovery data; experiments performed for TX3224 Wipe 200 Target CFU case were direct inoculation experiments
200	2		B. atrophaeus	Wipe	TX3224 Wipe	2019	TX3224	Texwipe 3224 (9x9 inches)	NASA Standard wMilliflex	Jason Johns		No recovery data; experiments performed for TX3224 Wipe 200 Target CFU case were direct inoculation experiments
200	3		B. atrophaeus	Wipe	TX3224 Wipe	2019	TX3224	Texwipe 3224 (9x9 inches)	NASA Standard wMilliflex	Jason Johns		No recovery data; experiments performed for TX3224 Wipe 200 Target CFU case were direct inoculation experiments
200	4		B. atrophaeus	Wipe	TX3224 Wipe	2019	TX3224	Texwipe 3224 (9x9 inches)	NASA Standard wMilliflex	Jason Johns		No recovery data; experiments performed for TX3224 Wipe 200 Target CFU case were direct inoculation experiments
200	5		B. atrophaeus	Wipe	TX3224 Wipe	2019	TX3224	Texwipe 3224 (9x9 inches)	NASA Standard wMilliflex	Jason Johns		No recovery data; experiments performed for TX3224 Wipe 200 Target CFU case were direct inoculation experiments
200	6		B. atrophaeus	Wipe	TX3224 Wipe	2019	TX3224	Texwipe 3224 (9x9 inches)	NASA Standard wMilliflex	Jason Johns		No recovery data; experiments performed for TX3224 Wipe 200 Target CFU case were direct inoculation experiments
200	7		B. atrophaeus	Wipe	TX3224 Wipe	2019	TX3224	Texwipe 3224 (9x9 inches)	NASA Standard wMilliflex	Jason Johns		No recovery data; experiments performed for TX3224 Wipe 200 Target CFU case were direct inoculation experiments
200	8		B. atrophaeus	Wipe	TX3224 Wipe	2019	TX3224	Texwipe 3224 (9x9 inches)	NASA Standard wMilliflex	Jason Johns		No recovery data; experiments performed for TX3224 Wipe 200 Target CFU case were direct inoculation experiments
400	1	45	B. atrophaeus	Wipe	TX3224 Wipe	2019	TX3224	Texwipe 3224 (9x9 inches)	NASA Standard wMilliflex	Jason Johns
400	2	58	B. atrophaeus	Wipe	TX3224 Wipe	2019	TX3224	Texwipe 3224 (9x9 inches)	NASA Standard wMilliflex	Jason Johns
400	3	67	B. atrophaeus	Wipe	TX3224 Wipe	2019	TX3224	Texwipe 3224 (9x9 inches)	NASA Standard wMilliflex	Jason Johns
400	4	56	B. atrophaeus	Wipe	TX3224 Wipe	2019	TX3224	Texwipe 3224 (9x9 inches)	NASA Standard wMilliflex	Jason Johns
400	5	21	B. atrophaeus	Wipe	TX3224 Wipe	2019	TX3224	Texwipe 3224 (9x9 inches)	NASA Standard wMilliflex	Jason Johns
400	6	39	B. atrophaeus	Wipe	TX3224 Wipe	2019	TX3224	Texwipe 3224 (9x9 inches)	NASA Standard wMilliflex	Jason Johns
400	7	81	B. atrophaeus	Wipe	TX3224 Wipe	2019	TX3224	Texwipe 3224 (9x9 inches)	NASA Standard wMilliflex	Jason Johns
400	8	43	B. atrophaeus	Wipe	TX3224 Wipe	2019	TX3224	Texwipe 3224 (9x9 inches)	NASA Standard wMilliflex	Jason Johns
16	1	5	B. atrophaeus	Wipe	TX3211 Wipe	2013	TX3211	Texwipe 3211 (9x9 inches)	NASA Standard wMilliflex	Jason Johns
16	2	1	B. atrophaeus	Wipe	TX3211 Wipe	2013	TX3211	Texwipe 3211 (9x9 inches)	NASA Standard wMilliflex	Jason Johns
16	3	3	B. atrophaeus	Wipe	TX3211 Wipe	2013	TX3211	Texwipe 3211 (9x9 inches)	NASA Standard wMilliflex	Jason Johns
16	4	4	B. atrophaeus	Wipe	TX3211 Wipe	2013	TX3211	Texwipe 3211 (9x9 inches)	NASA Standard wMilliflex	Jason Johns
16	5	0	B. atrophaeus	Wipe	TX3211 Wipe	2013	TX3211	Texwipe 3211 (9x9 inches)	NASA Standard wMilliflex	Jason Johns
16	6	14	B. atrophaeus	Wipe	TX3211 Wipe	2013	TX3211	Texwipe 3211 (9x9 inches)	NASA Standard wMilliflex	Jason Johns
16	7	10	B. atrophaeus	Wipe	TX3211 Wipe	2013	TX3211	Texwipe 3211 (9x9 inches)	NASA Standard wMilliflex	Jason Johns
16	8	2	B. atrophaeus	Wipe	TX3211 Wipe	2013	TX3211	Texwipe 3211 (9x9 inches)	NASA Standard wMilliflex	Jason Johns
16	9	5	B. atrophaeus	Wipe	TX3211 Wipe	2013	TX3211	Texwipe 3211 (9x9 inches)	NASA Standard wMilliflex	Jason Johns
16	10	4	B. atrophaeus	Wipe	TX3211 Wipe	2013	TX3211	Texwipe 3211 (9x9 inches)	NASA Standard wMilliflex	Jason Johns
16	11	4	B. atrophaeus	Wipe	TX3211 Wipe	2013	TX3211	Texwipe 3211 (9x9 inches)	NASA Standard wMilliflex	Jason Johns
16	12	2	B. atrophaeus	Wipe	TX3211 Wipe	2013	TX3211	Texwipe 3211 (9x9 inches)	NASA Standard wMilliflex	Jason Johns
16	13	5	B. atrophaeus	Wipe	TX3211 Wipe	2013	TX3211	Texwipe 3211 (9x9 inches)	NASA Standard wMilliflex	Jason Johns
16	14	5	B. atrophaeus	Wipe	TX3211 Wipe	2013	TX3211	Texwipe 3211 (9x9 inches)	NASA Standard wMilliflex	Jason Johns
16	15	2	B. atrophaeus	Wipe	TX3211 Wipe	2013	TX3211	Texwipe 3211 (9x9 inches)	NASA Standard wMilliflex	Jason Johns
16	16	6	B. atrophaeus	Wipe	TX3211 Wipe	2013	TX3211	Texwipe 3211 (9x9 inches)	NASA Standard wMilliflex	Jason Johns
50	1	6	B. atrophaeus	Wipe	TX3211 Wipe	2013	TX3211	Texwipe 3211 (9x9 inches)	NASA Standard wMilliflex	Jason Johns
50	2	9	B. atrophaeus	Wipe	TX3211 Wipe	2013	TX3211	Texwipe 3211 (9x9 inches)	NASA Standard wMilliflex	Jason Johns
50	3	9	B. atrophaeus	Wipe	TX3211 Wipe	2013	TX3211	Texwipe 3211 (9x9 inches)	NASA Standard wMilliflex	Jason Johns
50	4	5	B. atrophaeus	Wipe	TX3211 Wipe	2013	TX3211	Texwipe 3211 (9x9 inches)	NASA Standard wMilliflex	Jason Johns
50	5	8	B. atrophaeus	Wipe	TX3211 Wipe	2013	TX3211	Texwipe 3211 (9x9 inches)	NASA Standard wMilliflex	Jason Johns
50	6	15	B. atrophaeus	Wipe	TX3211 Wipe	2013	TX3211	Texwipe 3211 (9x9 inches)	NASA Standard wMilliflex	Jason Johns
50	7	20	B. atrophaeus	Wipe	TX3211 Wipe	2013	TX3211	Texwipe 3211 (9x9 inches)	NASA Standard wMilliflex	Jason Johns
50	8	16	B. atrophaeus	Wipe	TX3211 Wipe	2013	TX3211	Texwipe 3211 (9x9 inches)	NASA Standard wMilliflex	Jason Johns
400	1	285	B. atrophaeus	Wipe	TX3211 Wipe	2013	TX3211	Texwipe 3211 (9x9 inches)	NASA Standard wMilliflex	Jason Johns
400	2	246	B. atrophaeus	Wipe	TX3211 Wipe	2013	TX3211	Texwipe 3211 (9x9 inches)	NASA Standard wMilliflex	Jason Johns
400	3	145	B. atrophaeus	Wipe	TX3211 Wipe	2013	TX3211	Texwipe 3211 (9x9 inches)	NASA Standard wMilliflex	Jason Johns
400	4	244	B. atrophaeus	Wipe	TX3211 Wipe	2013	TX3211	Texwipe 3211 (9x9 inches)	NASA Standard wMilliflex	Jason Johns
400	5	236	B. atrophaeus	Wipe	TX3211 Wipe	2013	TX3211	Texwipe 3211 (9x9 inches)	NASA Standard wMilliflex	Jason Johns
400	6	247	B. atrophaeus	Wipe	TX3211 Wipe	2013	TX3211	Texwipe 3211 (9x9 inches)	NASA Standard wMilliflex	Jason Johns
400	7	332	B. atrophaeus	Wipe	TX3211 Wipe	2013	TX3211	Texwipe 3211 (9x9 inches)	NASA Standard wMilliflex	Jason Johns
400	8	185	B. atrophaeus	Wipe	TX3211 Wipe	2013	TX3211	Texwipe 3211 (9x9 inches)	NASA Standard wMilliflex	Jason Johns
200	1	45	B. atrophaeus	Wipe	TX3211 Wipe	2013	TX3211	Texwipe 3211 (9x9 inches)	NASA Standard wMilliflex	Jason Johns		Experiments performed for TX3211 Wipe 200 Target CFU case were direct inoculation experiments
200	2	74	B. atrophaeus	Wipe	TX3211 Wipe	2013	TX3211	Texwipe 3211 (9x9 inches)	NASA Standard wMilliflex	Jason Johns		Experiments performed for TX3211 Wipe 200 Target CFU case were direct inoculation experiments
200	3	48	B. atrophaeus	Wipe	TX3211 Wipe	2013	TX3211	Texwipe 3211 (9x9 inches)	NASA Standard wMilliflex	Jason Johns		Experiments performed for TX3211 Wipe 200 Target CFU case were direct inoculation experiments
200	4	70	B. atrophaeus	Wipe	TX3211 Wipe	2013	TX3211	Texwipe 3211 (9x9 inches)	NASA Standard wMilliflex	Jason Johns		Experiments performed for TX3211 Wipe 200 Target CFU case were direct inoculation experiments
200	5	63	B. atrophaeus	Wipe	TX3211 Wipe	2013	TX3211	Texwipe 3211 (9x9 inches)	NASA Standard wMilliflex	Jason Johns		Experiments performed for TX3211 Wipe 200 Target CFU case were direct inoculation experiments
200	6	68	B. atrophaeus	Wipe	TX3211 Wipe	2013	TX3211	Texwipe 3211 (9x9 inches)	NASA Standard wMilliflex	Jason Johns		Experiments performed for TX3211 Wipe 200 Target CFU case were direct inoculation experiments
200	7	82	B. atrophaeus	Wipe	TX3211 Wipe	2013	TX3211	Texwipe 3211 (9x9 inches)	NASA Standard wMilliflex	Jason Johns		Experiments performed for TX3211 Wipe 200 Target CFU case were direct inoculation experiments
200	8	88	B. atrophaeus	Wipe	TX3211 Wipe	2013	TX3211	Texwipe 3211 (9x9 inches)	NASA Standard wMilliflex	Jason Johns		Experiments performed for TX3211 Wipe 200 Target CFU case were direct inoculation experiments
160	1	17	B. atrophaeus	Wipe	TX3211 Wipe	2013	TX3211	Texwipe 3211 (9x9 inches)	NASA Standard wMilliflex	Jason Johns
160	2	22	B. atrophaeus	Wipe	TX3211 Wipe	2013	TX3211	Texwipe 3211 (9x9 inches)	NASA Standard wMilliflex	Jason Johns
160	3	64	B. atrophaeus	Wipe	TX3211 Wipe	2013	TX3211	Texwipe 3211 (9x9 inches)	NASA Standard wMilliflex	Jason Johns
160	4	48	B. atrophaeus	Wipe	TX3211 Wipe	2013	TX3211	Texwipe 3211 (9x9 inches)	NASA Standard wMilliflex	Jason Johns
160	5	46	B. atrophaeus	Wipe	TX3211 Wipe	2013	TX3211	Texwipe 3211 (9x9 inches)	NASA Standard wMilliflex	Jason Johns
160	6	102	B. atrophaeus	Wipe	TX3211 Wipe	2013	TX3211	Texwipe 3211 (9x9 inches)	NASA Standard wMilliflex	Jason Johns
160	7	33	B. atrophaeus	Wipe	TX3211 Wipe	2013	TX3211	Texwipe 3211 (9x9 inches)	NASA Standard wMilliflex	Jason Johns
160	8	24	B. atrophaeus	Wipe	TX3211 Wipe	2013	TX3211	Texwipe 3211 (9x9 inches)	NASA Standard wMilliflex	Jason Johns
800	1	17	B. atrophaeus	Wipe	TX3211 Wipe	2013	TX3211	Texwipe 3211 (9x9 inches)	NASA Standard wMilliflex	Jason Johns		no controls available (from Jason Johns: The 800 level spore data was a bit sketchy. The counts were so high at the 800 level that we couldn�t make accurate counts beyond 24hrs (colonies overgrew the filters). I saved a follow-up email from Cassie stating that based on previous analysis and the latest 800 spore runs (at the time we were comparing TX3211, TX3224 and TX1009 wipes) she wanted a full…
800	2	22	B. atrophaeus	Wipe	TX3211 Wipe	2013	TX3211	Texwipe 3211 (9x9 inches)	NASA Standard wMilliflex	Jason Johns		no controls available (from Jason Johns: The 800 level spore data was a bit sketchy. The counts were so high at the 800 level that we couldn�t make accurate counts beyond 24hrs (colonies overgrew the filters). I saved a follow-up email from Cassie stating that based on previous analysis and the latest 800 spore runs (at the time we were comparing TX3211, TX3224 and TX1009 wipes) she wanted a full…
800	3	64	B. atrophaeus	Wipe	TX3211 Wipe	2013	TX3211	Texwipe 3211 (9x9 inches)	NASA Standard wMilliflex	Jason Johns		no controls available (from Jason Johns: The 800 level spore data was a bit sketchy. The counts were so high at the 800 level that we couldn�t make accurate counts beyond 24hrs (colonies overgrew the filters). I saved a follow-up email from Cassie stating that based on previous analysis and the latest 800 spore runs (at the time we were comparing TX3211, TX3224 and TX1009 wipes) she wanted a full…
800	4	49	B. atrophaeus	Wipe	TX3211 Wipe	2013	TX3211	Texwipe 3211 (9x9 inches)	NASA Standard wMilliflex	Jason Johns		no controls available (from Jason Johns: The 800 level spore data was a bit sketchy. The counts were so high at the 800 level that we couldn�t make accurate counts beyond 24hrs (colonies overgrew the filters). I saved a follow-up email from Cassie stating that based on previous analysis and the latest 800 spore runs (at the time we were comparing TX3211, TX3224 and TX1009 wipes) she wanted a full…
800	5	46	B. atrophaeus	Wipe	TX3211 Wipe	2013	TX3211	Texwipe 3211 (9x9 inches)	NASA Standard wMilliflex	Jason Johns		no controls available (from Jason Johns: The 800 level spore data was a bit sketchy. The counts were so high at the 800 level that we couldn�t make accurate counts beyond 24hrs (colonies overgrew the filters). I saved a follow-up email from Cassie stating that based on previous analysis and the latest 800 spore runs (at the time we were comparing TX3211, TX3224 and TX1009 wipes) she wanted a full…
800	6	102	B. atrophaeus	Wipe	TX3211 Wipe	2013	TX3211	Texwipe 3211 (9x9 inches)	NASA Standard wMilliflex	Jason Johns		no controls available (from Jason Johns: The 800 level spore data was a bit sketchy. The counts were so high at the 800 level that we couldn�t make accurate counts beyond 24hrs (colonies overgrew the filters). I saved a follow-up email from Cassie stating that based on previous analysis and the latest 800 spore runs (at the time we were comparing TX3211, TX3224 and TX1009 wipes) she wanted a full…
800	7	33	B. atrophaeus	Wipe	TX3211 Wipe	2013	TX3211	Texwipe 3211 (9x9 inches)	NASA Standard wMilliflex	Jason Johns		no controls available (from Jason Johns: The 800 level spore data was a bit sketchy. The counts were so high at the 800 level that we couldn�t make accurate counts beyond 24hrs (colonies overgrew the filters). I saved a follow-up email from Cassie stating that based on previous analysis and the latest 800 spore runs (at the time we were comparing TX3211, TX3224 and TX1009 wipes) she wanted a full…
800	8	24	B. atrophaeus	Wipe	TX3211 Wipe	2013	TX3211	Texwipe 3211 (9x9 inches)	NASA Standard wMilliflex	Jason Johns		no controls available (from Jason Johns: The 800 level spore data was a bit sketchy. The counts were so high at the 800 level that we couldn�t make accurate counts beyond 24hrs (colonies overgrew the filters). I saved a follow-up email from Cassie stating that based on previous analysis and the latest 800 spore runs (at the time we were comparing TX3211, TX3224 and TX1009 wipes) she wanted a full…
400	1	24	B. megaterium	Wipe	TX3211 Wipe	2013	TX3211	Texwipe 3211 (9x9 inches)	NASA Standard wMilliflex	Jason Johns
400	2	25	B. megaterium	Wipe	TX3211 Wipe	2013	TX3211	Texwipe 3211 (9x9 inches)	NASA Standard wMilliflex	Jason Johns
400	3	18	B. megaterium	Wipe	TX3211 Wipe	2013	TX3211	Texwipe 3211 (9x9 inches)	NASA Standard wMilliflex	Jason Johns
400	4	21	B. megaterium	Wipe	TX3211 Wipe	2013	TX3211	Texwipe 3211 (9x9 inches)	NASA Standard wMilliflex	Jason Johns
400	1	53	B. megaterium 2c1	Wipe	TX3211 Wipe	2013	TX3211	Texwipe 3211 (9x9 inches)	NASA Standard wMilliflex	Jason Johns
400	2	30	B. megaterium 2c1	Wipe	TX3211 Wipe	2013	TX3211	Texwipe 3211 (9x9 inches)	NASA Standard wMilliflex	Jason Johns
400	3	58	B. megaterium 2c1	Wipe	TX3211 Wipe	2013	TX3211	Texwipe 3211 (9x9 inches)	NASA Standard wMilliflex	Jason Johns
400	4	66	B. megaterium 2c1	Wipe	TX3211 Wipe	2013	TX3211	Texwipe 3211 (9x9 inches)	NASA Standard wMilliflex	Jason Johns
400	1	22	B. safensis	Wipe	TX3211 Wipe	2013	TX3211	Texwipe 3211 (9x9 inches)	NASA Standard wMilliflex	Jason Johns
400	2	17	B. safensis	Wipe	TX3211 Wipe	2013	TX3211	Texwipe 3211 (9x9 inches)	NASA Standard wMilliflex	Jason Johns
400	3	23	B. safensis	Wipe	TX3211 Wipe	2013	TX3211	Texwipe 3211 (9x9 inches)	NASA Standard wMilliflex	Jason Johns
400	4	33	B. safensis	Wipe	TX3211 Wipe	2013	TX3211	Texwipe 3211 (9x9 inches)	NASA Standard wMilliflex	Jason Johns
400	1	37	B. thuringiensis	Wipe	TX3211 Wipe	2013	TX3211	Texwipe 3211 (9x9 inches)	NASA Standard wMilliflex	Jason Johns
400	2	28	B. thuringiensis	Wipe	TX3211 Wipe	2013	TX3211	Texwipe 3211 (9x9 inches)	NASA Standard wMilliflex	Jason Johns
400	3	25	B. thuringiensis	Wipe	TX3211 Wipe	2013	TX3211	Texwipe 3211 (9x9 inches)	NASA Standard wMilliflex	Jason Johns
400	4	25	B. thuringiensis	Wipe	TX3211 Wipe	2013	TX3211	Texwipe 3211 (9x9 inches)	NASA Standard wMilliflex	Jason Johns
400	1	8	B. thuringiensis E24	Wipe	TX3211 Wipe	2013	TX3211	Texwipe 3211 (9x9 inches)	NASA Standard wMilliflex	Jason Johns
400	2	6	B. thuringiensis E24	Wipe	TX3211 Wipe	2013	TX3211	Texwipe 3211 (9x9 inches)	NASA Standard wMilliflex	Jason Johns
400	3	7	B. thuringiensis E24	Wipe	TX3211 Wipe	2013	TX3211	Texwipe 3211 (9x9 inches)	NASA Standard wMilliflex	Jason Johns
400	4	26	B. thuringiensis E24	Wipe	TX3211 Wipe	2013	TX3211	Texwipe 3211 (9x9 inches)	NASA Standard wMilliflex	Jason Johns
400	1	13	B. megaterium	Wipe	TX3224 Wipe		TX3224	Texwipe 3224 (9x9 inches)	NASA Standard wMilliflex	Jason Johns
400	2	26	B. megaterium	Wipe	TX3224 Wipe		TX3224	Texwipe 3224 (9x9 inches)	NASA Standard wMilliflex	Jason Johns
400	3	5	B. megaterium	Wipe	TX3224 Wipe		TX3224	Texwipe 3224 (9x9 inches)	NASA Standard wMilliflex	Jason Johns
400	4	24	B. megaterium	Wipe	TX3224 Wipe		TX3224	Texwipe 3224 (9x9 inches)	NASA Standard wMilliflex	Jason Johns
400	1	35	B. megaterium 2c1	Wipe	TX3224 Wipe		TX3224	Texwipe 3224 (9x9 inches)	NASA Standard wMilliflex	Jason Johns
400	2	56	B. megaterium 2c1	Wipe	TX3224 Wipe		TX3224	Texwipe 3224 (9x9 inches)	NASA Standard wMilliflex	Jason Johns
400	3	65	B. megaterium 2c1	Wipe	TX3224 Wipe		TX3224	Texwipe 3224 (9x9 inches)	NASA Standard wMilliflex	Jason Johns
400	4	74	B. megaterium 2c1	Wipe	TX3224 Wipe		TX3224	Texwipe 3224 (9x9 inches)	NASA Standard wMilliflex	Jason Johns
400	1	18	B. safensis	Wipe	TX3224 Wipe		TX3224	Texwipe 3224 (9x9 inches)	NASA Standard wMilliflex	Jason Johns
400	2	15	B. safensis	Wipe	TX3224 Wipe		TX3224	Texwipe 3224 (9x9 inches)	NASA Standard wMilliflex	Jason Johns
400	3	9	B. safensis	Wipe	TX3224 Wipe		TX3224	Texwipe 3224 (9x9 inches)	NASA Standard wMilliflex	Jason Johns
400	4	16	B. safensis	Wipe	TX3224 Wipe		TX3224	Texwipe 3224 (9x9 inches)	NASA Standard wMilliflex	Jason Johns
400	1	13	B. thuringiensis	Wipe	TX3224 Wipe		TX3224	Texwipe 3224 (9x9 inches)	NASA Standard wMilliflex	Jason Johns
400	2	39	B. thuringiensis	Wipe	TX3224 Wipe		TX3224	Texwipe 3224 (9x9 inches)	NASA Standard wMilliflex	Jason Johns
400	3	14	B. thuringiensis	Wipe	TX3224 Wipe		TX3224	Texwipe 3224 (9x9 inches)	NASA Standard wMilliflex	Jason Johns
400	4	23	B. thuringiensis	Wipe	TX3224 Wipe		TX3224	Texwipe 3224 (9x9 inches)	NASA Standard wMilliflex	Jason Johns
400	1	5	B. thuringiensis E24	Wipe	TX3224 Wipe		TX3224	Texwipe 3224 (9x9 inches)	NASA Standard wMilliflex	Jason Johns
400	2	5	B. thuringiensis E24	Wipe	TX3224 Wipe		TX3224	Texwipe 3224 (9x9 inches)	NASA Standard wMilliflex	Jason Johns
400	3	5	B. thuringiensis E24	Wipe	TX3224 Wipe		TX3224	Texwipe 3224 (9x9 inches)	NASA Standard wMilliflex	Jason Johns
400	4	14	B. thuringiensis E24	Wipe	TX3224 Wipe		TX3224	Texwipe 3224 (9x9 inches)	NASA Standard wMilliflex	Jason Johns
5	1	0	B. atrophaeus	Swab	Puritan Swab	2014	Cotton Puritan	Cotton swab (Puritan Medical Products, Guilford, Maine, USA; Cat# 806-WCL)	NASA Standard wMilliflex	Jason Johns	Source: Puritan 806WC Swab Linear 5A - B. atrophaeus (7-09-14).xls, "Table" tab
5	2	0	B. atrophaeus	Swab	Puritan Swab	2014	Cotton Puritan	Cotton swab (Puritan Medical Products, Guilford, Maine, USA; Cat# 806-WCL)	NASA Standard wMilliflex	Jason Johns	Source: Puritan 806WC Swab Linear 5A - B. atrophaeus (7-09-14).xls, "Table" tab
5	3	2	B. atrophaeus	Swab	Puritan Swab	2014	Cotton Puritan	Cotton swab (Puritan Medical Products, Guilford, Maine, USA; Cat# 806-WCL)	NASA Standard wMilliflex	Jason Johns	Source: Puritan 806WC Swab Linear 5A - B. atrophaeus (7-09-14).xls, "Table" tab
5	4	2	B. atrophaeus	Swab	Puritan Swab	2014	Cotton Puritan	Cotton swab (Puritan Medical Products, Guilford, Maine, USA; Cat# 806-WCL)	NASA Standard wMilliflex	Jason Johns	Source: Puritan 806WC Swab Linear 5A - B. atrophaeus (7-09-14).xls, "Table" tab
5	5	0	B. atrophaeus	Swab	Puritan Swab	2014	Cotton Puritan	Cotton swab (Puritan Medical Products, Guilford, Maine, USA; Cat# 806-WCL)	NASA Standard wMilliflex	Jason Johns	Source: Puritan 806WC Swab Linear 5A - B. atrophaeus (7-09-14).xls, "Table" tab
5	6	1	B. atrophaeus	Swab	Puritan Swab	2014	Cotton Puritan	Cotton swab (Puritan Medical Products, Guilford, Maine, USA; Cat# 806-WCL)	NASA Standard wMilliflex	Jason Johns	Source: Puritan 806WC Swab Linear 5A - B. atrophaeus (7-09-14).xls, "Table" tab
5	7	2	B. atrophaeus	Swab	Puritan Swab	2014	Cotton Puritan	Cotton swab (Puritan Medical Products, Guilford, Maine, USA; Cat# 806-WCL)	NASA Standard wMilliflex	Jason Johns	Source: Puritan 806WC Swab Linear 5A - B. atrophaeus (7-09-14).xls, "Table" tab
5	8	3	B. atrophaeus	Swab	Puritan Swab	2014	Cotton Puritan	Cotton swab (Puritan Medical Products, Guilford, Maine, USA; Cat# 806-WCL)	NASA Standard wMilliflex	Jason Johns	Source: Puritan 806WC Swab Linear 5A - B. atrophaeus (7-09-14).xls, "Table" tab
5	9	1	B. atrophaeus	Swab	Puritan Swab	2014	Cotton Puritan	Cotton swab (Puritan Medical Products, Guilford, Maine, USA; Cat# 806-WCL)	NASA Standard wMilliflex	Jason Johns	Source: Puritan 806WC Swab Linear 5A - B. atrophaeus (7-09-14).xls, "Table" tab
5	10	3	B. atrophaeus	Swab	Puritan Swab	2014	Cotton Puritan	Cotton swab (Puritan Medical Products, Guilford, Maine, USA; Cat# 806-WCL)	NASA Standard wMilliflex	Jason Johns	Source: Puritan 806WC Swab Linear 5A - B. atrophaeus (7-09-14).xls, "Table" tab
5	11	1	B. atrophaeus	Swab	Puritan Swab	2014	Cotton Puritan	Cotton swab (Puritan Medical Products, Guilford, Maine, USA; Cat# 806-WCL)	NASA Standard wMilliflex	Jason Johns	Source: Puritan 806WC Swab Linear 5A - B. atrophaeus (7-09-14).xls, "Table" tab
5	12	3	B. atrophaeus	Swab	Puritan Swab	2014	Cotton Puritan	Cotton swab (Puritan Medical Products, Guilford, Maine, USA; Cat# 806-WCL)	NASA Standard wMilliflex	Jason Johns	Source: Puritan 806WC Swab Linear 5A - B. atrophaeus (7-09-14).xls, "Table" tab
5	13	1	B. atrophaeus	Swab	Puritan Swab	2014	Cotton Puritan	Cotton swab (Puritan Medical Products, Guilford, Maine, USA; Cat# 806-WCL)	NASA Standard wMilliflex	Jason Johns	Source: Puritan 806WC Swab Linear 5A - B. atrophaeus (7-09-14).xls, "Table" tab
5	14	2	B. atrophaeus	Swab	Puritan Swab	2014	Cotton Puritan	Cotton swab (Puritan Medical Products, Guilford, Maine, USA; Cat# 806-WCL)	NASA Standard wMilliflex	Jason Johns	Source: Puritan 806WC Swab Linear 5A - B. atrophaeus (7-09-14).xls, "Table" tab
5	15	4	B. atrophaeus	Swab	Puritan Swab	2014	Cotton Puritan	Cotton swab (Puritan Medical Products, Guilford, Maine, USA; Cat# 806-WCL)	NASA Standard wMilliflex	Jason Johns	Source: Puritan 806WC Swab Linear 5A - B. atrophaeus (7-09-14).xls, "Table" tab
5	16	3	B. atrophaeus	Swab	Puritan Swab	2014	Cotton Puritan	Cotton swab (Puritan Medical Products, Guilford, Maine, USA; Cat# 806-WCL)	NASA Standard wMilliflex	Jason Johns	Source: Puritan 806WC Swab Linear 5A - B. atrophaeus (7-09-14).xls, "Table" tab
5	17	1	B. atrophaeus	Swab	Puritan Swab	2014	Cotton Puritan	Cotton swab (Puritan Medical Products, Guilford, Maine, USA; Cat# 806-WCL)	NASA Standard wMilliflex	Jason Johns	Source: Puritan 806WC Swab Linear 5A - B. atrophaeus (7-09-14).xls, "Table" tab
5	18	3	B. atrophaeus	Swab	Puritan Swab	2014	Cotton Puritan	Cotton swab (Puritan Medical Products, Guilford, Maine, USA; Cat# 806-WCL)	NASA Standard wMilliflex	Jason Johns	Source: Puritan 806WC Swab Linear 5A - B. atrophaeus (7-09-14).xls, "Table" tab
5	19	0	B. atrophaeus	Swab	Puritan Swab	2014	Cotton Puritan	Cotton swab (Puritan Medical Products, Guilford, Maine, USA; Cat# 806-WCL)	NASA Standard wMilliflex	Jason Johns	Source: Puritan 806WC Swab Linear 5A - B. atrophaeus (7-09-14).xls, "Table" tab
5	20	0	B. atrophaeus	Swab	Puritan Swab	2014	Cotton Puritan	Cotton swab (Puritan Medical Products, Guilford, Maine, USA; Cat# 806-WCL)	NASA Standard wMilliflex	Jason Johns	Source: Puritan 806WC Swab Linear 5A - B. atrophaeus (7-09-14).xls, "Table" tab
5	21	1	B. atrophaeus	Swab	Puritan Swab	2014	Cotton Puritan	Cotton swab (Puritan Medical Products, Guilford, Maine, USA; Cat# 806-WCL)	NASA Standard wMilliflex	Jason Johns	Source: Puritan 806WC Swab Linear 5A - B. atrophaeus (7-09-14).xls, "Table" tab
5	22	3	B. atrophaeus	Swab	Puritan Swab	2014	Cotton Puritan	Cotton swab (Puritan Medical Products, Guilford, Maine, USA; Cat# 806-WCL)	NASA Standard wMilliflex	Jason Johns	Source: Puritan 806WC Swab Linear 5A - B. atrophaeus (7-09-14).xls, "Table" tab
5	23	2	B. atrophaeus	Swab	Puritan Swab	2014	Cotton Puritan	Cotton swab (Puritan Medical Products, Guilford, Maine, USA; Cat# 806-WCL)	NASA Standard wMilliflex	Jason Johns	Source: Puritan 806WC Swab Linear 5A - B. atrophaeus (7-09-14).xls, "Table" tab
5	24	3	B. atrophaeus	Swab	Puritan Swab	2014	Cotton Puritan	Cotton swab (Puritan Medical Products, Guilford, Maine, USA; Cat# 806-WCL)	NASA Standard wMilliflex	Jason Johns	Source: Puritan 806WC Swab Linear 5A - B. atrophaeus (7-09-14).xls, "Table" tab
5	25	2	B. atrophaeus	Swab	Puritan Swab	2014	Cotton Puritan	Cotton swab (Puritan Medical Products, Guilford, Maine, USA; Cat# 806-WCL)	NASA Standard wMilliflex	Jason Johns	Source: Puritan 806WC Swab Linear 5A - B. atrophaeus (7-09-14).xls, "Table" tab
5	26	1	B. atrophaeus	Swab	Puritan Swab	2014	Cotton Puritan	Cotton swab (Puritan Medical Products, Guilford, Maine, USA; Cat# 806-WCL)	NASA Standard wMilliflex	Jason Johns	Source: Puritan 806WC Swab Linear 5A - B. atrophaeus (7-09-14).xls, "Table" tab
5	27	2	B. atrophaeus	Swab	Puritan Swab	2014	Cotton Puritan	Cotton swab (Puritan Medical Products, Guilford, Maine, USA; Cat# 806-WCL)	NASA Standard wMilliflex	Jason Johns	Source: Puritan 806WC Swab Linear 5A - B. atrophaeus (7-09-14).xls, "Table" tab
5	28	1	B. atrophaeus	Swab	Puritan Swab	2014	Cotton Puritan	Cotton swab (Puritan Medical Products, Guilford, Maine, USA; Cat# 806-WCL)	NASA Standard wMilliflex	Jason Johns	Source: Puritan 806WC Swab Linear 5A - B. atrophaeus (7-09-14).xls, "Table" tab
5	29	0	B. atrophaeus	Swab	Puritan Swab	2014	Cotton Puritan	Cotton swab (Puritan Medical Products, Guilford, Maine, USA; Cat# 806-WCL)	NASA Standard wMilliflex	Jason Johns	Source: Puritan 806WC Swab Linear 5A - B. atrophaeus (7-09-14).xls, "Table" tab
5	30	0	B. atrophaeus	Swab	Puritan Swab	2014	Cotton Puritan	Cotton swab (Puritan Medical Products, Guilford, Maine, USA; Cat# 806-WCL)	NASA Standard wMilliflex	Jason Johns	Source: Puritan 806WC Swab Linear 5A - B. atrophaeus (7-09-14).xls, "Table" tab
5	1	0	B. atrophaeus	Swab	Puritan Swab	2014	Cotton Puritan	Cotton swab (Puritan Medical Products, Guilford, Maine, USA; Cat# 806-WCL)	NASA Standard wMilliflex	Jason Johns	Source: Puritan 806WC Swab Linear 5B - B. atrophaeus (7-10-14).xls, "Table" tab
5	2	4	B. atrophaeus	Swab	Puritan Swab	2014	Cotton Puritan	Cotton swab (Puritan Medical Products, Guilford, Maine, USA; Cat# 806-WCL)	NASA Standard wMilliflex	Jason Johns	Source: Puritan 806WC Swab Linear 5B - B. atrophaeus (7-10-14).xls, "Table" tab
5	3	2	B. atrophaeus	Swab	Puritan Swab	2014	Cotton Puritan	Cotton swab (Puritan Medical Products, Guilford, Maine, USA; Cat# 806-WCL)	NASA Standard wMilliflex	Jason Johns	Source: Puritan 806WC Swab Linear 5B - B. atrophaeus (7-10-14).xls, "Table" tab
5	4	2	B. atrophaeus	Swab	Puritan Swab	2014	Cotton Puritan	Cotton swab (Puritan Medical Products, Guilford, Maine, USA; Cat# 806-WCL)	NASA Standard wMilliflex	Jason Johns	Source: Puritan 806WC Swab Linear 5B - B. atrophaeus (7-10-14).xls, "Table" tab
5	5	1	B. atrophaeus	Swab	Puritan Swab	2014	Cotton Puritan	Cotton swab (Puritan Medical Products, Guilford, Maine, USA; Cat# 806-WCL)	NASA Standard wMilliflex	Jason Johns	Source: Puritan 806WC Swab Linear 5B - B. atrophaeus (7-10-14).xls, "Table" tab
5	6	1	B. atrophaeus	Swab	Puritan Swab	2014	Cotton Puritan	Cotton swab (Puritan Medical Products, Guilford, Maine, USA; Cat# 806-WCL)	NASA Standard wMilliflex	Jason Johns	Source: Puritan 806WC Swab Linear 5B - B. atrophaeus (7-10-14).xls, "Table" tab
5	7	2	B. atrophaeus	Swab	Puritan Swab	2014	Cotton Puritan	Cotton swab (Puritan Medical Products, Guilford, Maine, USA; Cat# 806-WCL)	NASA Standard wMilliflex	Jason Johns	Source: Puritan 806WC Swab Linear 5B - B. atrophaeus (7-10-14).xls, "Table" tab
5	8	2	B. atrophaeus	Swab	Puritan Swab	2014	Cotton Puritan	Cotton swab (Puritan Medical Products, Guilford, Maine, USA; Cat# 806-WCL)	NASA Standard wMilliflex	Jason Johns	Source: Puritan 806WC Swab Linear 5B - B. atrophaeus (7-10-14).xls, "Table" tab
5	9	2	B. atrophaeus	Swab	Puritan Swab	2014	Cotton Puritan	Cotton swab (Puritan Medical Products, Guilford, Maine, USA; Cat# 806-WCL)	NASA Standard wMilliflex	Jason Johns	Source: Puritan 806WC Swab Linear 5B - B. atrophaeus (7-10-14).xls, "Table" tab
5	10	1	B. atrophaeus	Swab	Puritan Swab	2014	Cotton Puritan	Cotton swab (Puritan Medical Products, Guilford, Maine, USA; Cat# 806-WCL)	NASA Standard wMilliflex	Jason Johns	Source: Puritan 806WC Swab Linear 5B - B. atrophaeus (7-10-14).xls, "Table" tab
10	1	3	B. atrophaeus	Swab	Puritan Swab	2014	Cotton Puritan	Cotton swab (Puritan Medical Products, Guilford, Maine, USA; Cat# 806-WCL)	NASA Standard wMilliflex	Jason Johns	Source: Puritan 806WC Swab Linear 10 - B. atrophaeus (7-01-14).xls, "Table" tab
10	2	4	B. atrophaeus	Swab	Puritan Swab	2014	Cotton Puritan	Cotton swab (Puritan Medical Products, Guilford, Maine, USA; Cat# 806-WCL)	NASA Standard wMilliflex	Jason Johns	Source: Puritan 806WC Swab Linear 10 - B. atrophaeus (7-01-14).xls, "Table" tab
10	3	1	B. atrophaeus	Swab	Puritan Swab	2014	Cotton Puritan	Cotton swab (Puritan Medical Products, Guilford, Maine, USA; Cat# 806-WCL)	NASA Standard wMilliflex	Jason Johns	Source: Puritan 806WC Swab Linear 10 - B. atrophaeus (7-01-14).xls, "Table" tab
10	4	2	B. atrophaeus	Swab	Puritan Swab	2014	Cotton Puritan	Cotton swab (Puritan Medical Products, Guilford, Maine, USA; Cat# 806-WCL)	NASA Standard wMilliflex	Jason Johns	Source: Puritan 806WC Swab Linear 10 - B. atrophaeus (7-01-14).xls, "Table" tab
10	5	3	B. atrophaeus	Swab	Puritan Swab	2014	Cotton Puritan	Cotton swab (Puritan Medical Products, Guilford, Maine, USA; Cat# 806-WCL)	NASA Standard wMilliflex	Jason Johns	Source: Puritan 806WC Swab Linear 10 - B. atrophaeus (7-01-14).xls, "Table" tab
10	6	5	B. atrophaeus	Swab	Puritan Swab	2014	Cotton Puritan	Cotton swab (Puritan Medical Products, Guilford, Maine, USA; Cat# 806-WCL)	NASA Standard wMilliflex	Jason Johns	Source: Puritan 806WC Swab Linear 10 - B. atrophaeus (7-01-14).xls, "Table" tab
10	7	6	B. atrophaeus	Swab	Puritan Swab	2014	Cotton Puritan	Cotton swab (Puritan Medical Products, Guilford, Maine, USA; Cat# 806-WCL)	NASA Standard wMilliflex	Jason Johns	Source: Puritan 806WC Swab Linear 10 - B. atrophaeus (7-01-14).xls, "Table" tab
10	8	2	B. atrophaeus	Swab	Puritan Swab	2014	Cotton Puritan	Cotton swab (Puritan Medical Products, Guilford, Maine, USA; Cat# 806-WCL)	NASA Standard wMilliflex	Jason Johns	Source: Puritan 806WC Swab Linear 10 - B. atrophaeus (7-01-14).xls, "Table" tab
10	9	3	B. atrophaeus	Swab	Puritan Swab	2014	Cotton Puritan	Cotton swab (Puritan Medical Products, Guilford, Maine, USA; Cat# 806-WCL)	NASA Standard wMilliflex	Jason Johns	Source: Puritan 806WC Swab Linear 10 - B. atrophaeus (7-01-14).xls, "Table" tab
10	10	7	B. atrophaeus	Swab	Puritan Swab	2014	Cotton Puritan	Cotton swab (Puritan Medical Products, Guilford, Maine, USA; Cat# 806-WCL)	NASA Standard wMilliflex	Jason Johns	Source: Puritan 806WC Swab Linear 10 - B. atrophaeus (7-01-14).xls, "Table" tab
10	11	4	B. atrophaeus	Swab	Puritan Swab	2014	Cotton Puritan	Cotton swab (Puritan Medical Products, Guilford, Maine, USA; Cat# 806-WCL)	NASA Standard wMilliflex	Jason Johns	Source: Puritan 806WC Swab Linear 10 - B. atrophaeus (7-01-14).xls, "Table" tab
10	12	3	B. atrophaeus	Swab	Puritan Swab	2014	Cotton Puritan	Cotton swab (Puritan Medical Products, Guilford, Maine, USA; Cat# 806-WCL)	NASA Standard wMilliflex	Jason Johns	Source: Puritan 806WC Swab Linear 10 - B. atrophaeus (7-01-14).xls, "Table" tab
10	13	2	B. atrophaeus	Swab	Puritan Swab	2014	Cotton Puritan	Cotton swab (Puritan Medical Products, Guilford, Maine, USA; Cat# 806-WCL)	NASA Standard wMilliflex	Jason Johns	Source: Puritan 806WC Swab Linear 10 - B. atrophaeus (7-01-14).xls, "Table" tab
10	14	1	B. atrophaeus	Swab	Puritan Swab	2014	Cotton Puritan	Cotton swab (Puritan Medical Products, Guilford, Maine, USA; Cat# 806-WCL)	NASA Standard wMilliflex	Jason Johns	Source: Puritan 806WC Swab Linear 10 - B. atrophaeus (7-01-14).xls, "Table" tab
10	15	6	B. atrophaeus	Swab	Puritan Swab	2014	Cotton Puritan	Cotton swab (Puritan Medical Products, Guilford, Maine, USA; Cat# 806-WCL)	NASA Standard wMilliflex	Jason Johns	Source: Puritan 806WC Swab Linear 10 - B. atrophaeus (7-01-14).xls, "Table" tab
10	16	5	B. atrophaeus	Swab	Puritan Swab	2014	Cotton Puritan	Cotton swab (Puritan Medical Products, Guilford, Maine, USA; Cat# 806-WCL)	NASA Standard wMilliflex	Jason Johns	Source: Puritan 806WC Swab Linear 10 - B. atrophaeus (7-01-14).xls, "Table" tab
10	17	2	B. atrophaeus	Swab	Puritan Swab	2014	Cotton Puritan	Cotton swab (Puritan Medical Products, Guilford, Maine, USA; Cat# 806-WCL)	NASA Standard wMilliflex	Jason Johns	Source: Puritan 806WC Swab Linear 10 - B. atrophaeus (7-01-14).xls, "Table" tab
10	18	3	B. atrophaeus	Swab	Puritan Swab	2014	Cotton Puritan	Cotton swab (Puritan Medical Products, Guilford, Maine, USA; Cat# 806-WCL)	NASA Standard wMilliflex	Jason Johns	Source: Puritan 806WC Swab Linear 10 - B. atrophaeus (7-01-14).xls, "Table" tab
10	19	3	B. atrophaeus	Swab	Puritan Swab	2014	Cotton Puritan	Cotton swab (Puritan Medical Products, Guilford, Maine, USA; Cat# 806-WCL)	NASA Standard wMilliflex	Jason Johns	Source: Puritan 806WC Swab Linear 10 - B. atrophaeus (7-01-14).xls, "Table" tab
10	20	2	B. atrophaeus	Swab	Puritan Swab	2014	Cotton Puritan	Cotton swab (Puritan Medical Products, Guilford, Maine, USA; Cat# 806-WCL)	NASA Standard wMilliflex	Jason Johns	Source: Puritan 806WC Swab Linear 10 - B. atrophaeus (7-01-14).xls, "Table" tab
10	21	6	B. atrophaeus	Swab	Puritan Swab	2014	Cotton Puritan	Cotton swab (Puritan Medical Products, Guilford, Maine, USA; Cat# 806-WCL)	NASA Standard wMilliflex	Jason Johns	Source: Puritan 806WC Swab Linear 10 - B. atrophaeus (7-01-14).xls, "Table" tab
10	22	4	B. atrophaeus	Swab	Puritan Swab	2014	Cotton Puritan	Cotton swab (Puritan Medical Products, Guilford, Maine, USA; Cat# 806-WCL)	NASA Standard wMilliflex	Jason Johns	Source: Puritan 806WC Swab Linear 10 - B. atrophaeus (7-01-14).xls, "Table" tab
10	23	4	B. atrophaeus	Swab	Puritan Swab	2014	Cotton Puritan	Cotton swab (Puritan Medical Products, Guilford, Maine, USA; Cat# 806-WCL)	NASA Standard wMilliflex	Jason Johns	Source: Puritan 806WC Swab Linear 10 - B. atrophaeus (7-01-14).xls, "Table" tab
10	24	4	B. atrophaeus	Swab	Puritan Swab	2014	Cotton Puritan	Cotton swab (Puritan Medical Products, Guilford, Maine, USA; Cat# 806-WCL)	NASA Standard wMilliflex	Jason Johns	Source: Puritan 806WC Swab Linear 10 - B. atrophaeus (7-01-14).xls, "Table" tab
10	25	2	B. atrophaeus	Swab	Puritan Swab	2014	Cotton Puritan	Cotton swab (Puritan Medical Products, Guilford, Maine, USA; Cat# 806-WCL)	NASA Standard wMilliflex	Jason Johns	Source: Puritan 806WC Swab Linear 10 - B. atrophaeus (7-01-14).xls, "Table" tab
10	26	1	B. atrophaeus	Swab	Puritan Swab	2014	Cotton Puritan	Cotton swab (Puritan Medical Products, Guilford, Maine, USA; Cat# 806-WCL)	NASA Standard wMilliflex	Jason Johns	Source: Puritan 806WC Swab Linear 10 - B. atrophaeus (7-01-14).xls, "Table" tab
10	27	4	B. atrophaeus	Swab	Puritan Swab	2014	Cotton Puritan	Cotton swab (Puritan Medical Products, Guilford, Maine, USA; Cat# 806-WCL)	NASA Standard wMilliflex	Jason Johns	Source: Puritan 806WC Swab Linear 10 - B. atrophaeus (7-01-14).xls, "Table" tab
10	28	3	B. atrophaeus	Swab	Puritan Swab	2014	Cotton Puritan	Cotton swab (Puritan Medical Products, Guilford, Maine, USA; Cat# 806-WCL)	NASA Standard wMilliflex	Jason Johns	Source: Puritan 806WC Swab Linear 10 - B. atrophaeus (7-01-14).xls, "Table" tab
10	29	2	B. atrophaeus	Swab	Puritan Swab	2014	Cotton Puritan	Cotton swab (Puritan Medical Products, Guilford, Maine, USA; Cat# 806-WCL)	NASA Standard wMilliflex	Jason Johns	Source: Puritan 806WC Swab Linear 10 - B. atrophaeus (7-01-14).xls, "Table" tab
10	30	1	B. atrophaeus	Swab	Puritan Swab	2014	Cotton Puritan	Cotton swab (Puritan Medical Products, Guilford, Maine, USA; Cat# 806-WCL)	NASA Standard wMilliflex	Jason Johns	Source: Puritan 806WC Swab Linear 10 - B. atrophaeus (7-01-14).xls, "Table" tab
15	1	4	B. atrophaeus	Swab	Puritan Swab	2014	Cotton Puritan	Cotton swab (Puritan Medical Products, Guilford, Maine, USA; Cat# 806-WCL)	NASA Standard wMilliflex	Jason Johns	Source: Puritan 806WC Swab Linear 15 - B. atrophaeus (7-10-14).xls, "Table" tab
15	2	9	B. atrophaeus	Swab	Puritan Swab	2014	Cotton Puritan	Cotton swab (Puritan Medical Products, Guilford, Maine, USA; Cat# 806-WCL)	NASA Standard wMilliflex	Jason Johns	Source: Puritan 806WC Swab Linear 15 - B. atrophaeus (7-10-14).xls, "Table" tab
15	3	2	B. atrophaeus	Swab	Puritan Swab	2014	Cotton Puritan	Cotton swab (Puritan Medical Products, Guilford, Maine, USA; Cat# 806-WCL)	NASA Standard wMilliflex	Jason Johns	Source: Puritan 806WC Swab Linear 15 - B. atrophaeus (7-10-14).xls, "Table" tab
15	4	4	B. atrophaeus	Swab	Puritan Swab	2014	Cotton Puritan	Cotton swab (Puritan Medical Products, Guilford, Maine, USA; Cat# 806-WCL)	NASA Standard wMilliflex	Jason Johns	Source: Puritan 806WC Swab Linear 15 - B. atrophaeus (7-10-14).xls, "Table" tab
15	5	4	B. atrophaeus	Swab	Puritan Swab	2014	Cotton Puritan	Cotton swab (Puritan Medical Products, Guilford, Maine, USA; Cat# 806-WCL)	NASA Standard wMilliflex	Jason Johns	Source: Puritan 806WC Swab Linear 15 - B. atrophaeus (7-10-14).xls, "Table" tab
15	6	7	B. atrophaeus	Swab	Puritan Swab	2014	Cotton Puritan	Cotton swab (Puritan Medical Products, Guilford, Maine, USA; Cat# 806-WCL)	NASA Standard wMilliflex	Jason Johns	Source: Puritan 806WC Swab Linear 15 - B. atrophaeus (7-10-14).xls, "Table" tab
15	7	8	B. atrophaeus	Swab	Puritan Swab	2014	Cotton Puritan	Cotton swab (Puritan Medical Products, Guilford, Maine, USA; Cat# 806-WCL)	NASA Standard wMilliflex	Jason Johns	Source: Puritan 806WC Swab Linear 15 - B. atrophaeus (7-10-14).xls, "Table" tab
15	8	7	B. atrophaeus	Swab	Puritan Swab	2014	Cotton Puritan	Cotton swab (Puritan Medical Products, Guilford, Maine, USA; Cat# 806-WCL)	NASA Standard wMilliflex	Jason Johns	Source: Puritan 806WC Swab Linear 15 - B. atrophaeus (7-10-14).xls, "Table" tab
15	9	5	B. atrophaeus	Swab	Puritan Swab	2014	Cotton Puritan	Cotton swab (Puritan Medical Products, Guilford, Maine, USA; Cat# 806-WCL)	NASA Standard wMilliflex	Jason Johns	Source: Puritan 806WC Swab Linear 15 - B. atrophaeus (7-10-14).xls, "Table" tab
15	10	5	B. atrophaeus	Swab	Puritan Swab	2014	Cotton Puritan	Cotton swab (Puritan Medical Products, Guilford, Maine, USA; Cat# 806-WCL)	NASA Standard wMilliflex	Jason Johns	Source: Puritan 806WC Swab Linear 15 - B. atrophaeus (7-10-14).xls, "Table" tab
15	11	3	B. atrophaeus	Swab	Puritan Swab	2014	Cotton Puritan	Cotton swab (Puritan Medical Products, Guilford, Maine, USA; Cat# 806-WCL)	NASA Standard wMilliflex	Jason Johns	Source: Puritan 806WC Swab Linear 15 - B. atrophaeus (7-10-14).xls, "Table" tab
15	12	6	B. atrophaeus	Swab	Puritan Swab	2014	Cotton Puritan	Cotton swab (Puritan Medical Products, Guilford, Maine, USA; Cat# 806-WCL)	NASA Standard wMilliflex	Jason Johns	Source: Puritan 806WC Swab Linear 15 - B. atrophaeus (7-10-14).xls, "Table" tab
15	13	6	B. atrophaeus	Swab	Puritan Swab	2014	Cotton Puritan	Cotton swab (Puritan Medical Products, Guilford, Maine, USA; Cat# 806-WCL)	NASA Standard wMilliflex	Jason Johns	Source: Puritan 806WC Swab Linear 15 - B. atrophaeus (7-10-14).xls, "Table" tab
15	14	6	B. atrophaeus	Swab	Puritan Swab	2014	Cotton Puritan	Cotton swab (Puritan Medical Products, Guilford, Maine, USA; Cat# 806-WCL)	NASA Standard wMilliflex	Jason Johns	Source: Puritan 806WC Swab Linear 15 - B. atrophaeus (7-10-14).xls, "Table" tab
15	15	6	B. atrophaeus	Swab	Puritan Swab	2014	Cotton Puritan	Cotton swab (Puritan Medical Products, Guilford, Maine, USA; Cat# 806-WCL)	NASA Standard wMilliflex	Jason Johns	Source: Puritan 806WC Swab Linear 15 - B. atrophaeus (7-10-14).xls, "Table" tab
15	16	6	B. atrophaeus	Swab	Puritan Swab	2014	Cotton Puritan	Cotton swab (Puritan Medical Products, Guilford, Maine, USA; Cat# 806-WCL)	NASA Standard wMilliflex	Jason Johns	Source: Puritan 806WC Swab Linear 15 - B. atrophaeus (7-10-14).xls, "Table" tab
15	17	1	B. atrophaeus	Swab	Puritan Swab	2014	Cotton Puritan	Cotton swab (Puritan Medical Products, Guilford, Maine, USA; Cat# 806-WCL)	NASA Standard wMilliflex	Jason Johns	Source: Puritan 806WC Swab Linear 15 - B. atrophaeus (7-10-14).xls, "Table" tab
15	18	5	B. atrophaeus	Swab	Puritan Swab	2014	Cotton Puritan	Cotton swab (Puritan Medical Products, Guilford, Maine, USA; Cat# 806-WCL)	NASA Standard wMilliflex	Jason Johns	Source: Puritan 806WC Swab Linear 15 - B. atrophaeus (7-10-14).xls, "Table" tab
15	19	7	B. atrophaeus	Swab	Puritan Swab	2014	Cotton Puritan	Cotton swab (Puritan Medical Products, Guilford, Maine, USA; Cat# 806-WCL)	NASA Standard wMilliflex	Jason Johns	Source: Puritan 806WC Swab Linear 15 - B. atrophaeus (7-10-14).xls, "Table" tab
15	20	2	B. atrophaeus	Swab	Puritan Swab	2014	Cotton Puritan	Cotton swab (Puritan Medical Products, Guilford, Maine, USA; Cat# 806-WCL)	NASA Standard wMilliflex	Jason Johns	Source: Puritan 806WC Swab Linear 15 - B. atrophaeus (7-10-14).xls, "Table" tab
100	1	22	B. atrophaeus	Swab	Puritan Swab	2014	Cotton Puritan	Cotton swab (Puritan Medical Products, Guilford, Maine, USA; Cat# 806-WCL)	NASA Standard wMilliflex	Jason Johns	Source: Puritan 806WC Swab Linear 100 - B. atrophaeus (6-26-14).xls, "Table" tab
100	2	18	B. atrophaeus	Swab	Puritan Swab	2014	Cotton Puritan	Cotton swab (Puritan Medical Products, Guilford, Maine, USA; Cat# 806-WCL)	NASA Standard wMilliflex	Jason Johns	Source: Puritan 806WC Swab Linear 100 - B. atrophaeus (6-26-14).xls, "Table" tab
100	3	30	B. atrophaeus	Swab	Puritan Swab	2014	Cotton Puritan	Cotton swab (Puritan Medical Products, Guilford, Maine, USA; Cat# 806-WCL)	NASA Standard wMilliflex	Jason Johns	Source: Puritan 806WC Swab Linear 100 - B. atrophaeus (6-26-14).xls, "Table" tab
100	4	37	B. atrophaeus	Swab	Puritan Swab	2014	Cotton Puritan	Cotton swab (Puritan Medical Products, Guilford, Maine, USA; Cat# 806-WCL)	NASA Standard wMilliflex	Jason Johns	Source: Puritan 806WC Swab Linear 100 - B. atrophaeus (6-26-14).xls, "Table" tab
100	5	31	B. atrophaeus	Swab	Puritan Swab	2014	Cotton Puritan	Cotton swab (Puritan Medical Products, Guilford, Maine, USA; Cat# 806-WCL)	NASA Standard wMilliflex	Jason Johns	Source: Puritan 806WC Swab Linear 100 - B. atrophaeus (6-26-14).xls, "Table" tab
100	6	35	B. atrophaeus	Swab	Puritan Swab	2014	Cotton Puritan	Cotton swab (Puritan Medical Products, Guilford, Maine, USA; Cat# 806-WCL)	NASA Standard wMilliflex	Jason Johns	Source: Puritan 806WC Swab Linear 100 - B. atrophaeus (6-26-14).xls, "Table" tab
100	7	25	B. atrophaeus	Swab	Puritan Swab	2014	Cotton Puritan	Cotton swab (Puritan Medical Products, Guilford, Maine, USA; Cat# 806-WCL)	NASA Standard wMilliflex	Jason Johns	Source: Puritan 806WC Swab Linear 100 - B. atrophaeus (6-26-14).xls, "Table" tab
100	8	33	B. atrophaeus	Swab	Puritan Swab	2014	Cotton Puritan	Cotton swab (Puritan Medical Products, Guilford, Maine, USA; Cat# 806-WCL)	NASA Standard wMilliflex	Jason Johns	Source: Puritan 806WC Swab Linear 100 - B. atrophaeus (6-26-14).xls, "Table" tab
100	9	30	B. atrophaeus	Swab	Puritan Swab	2014	Cotton Puritan	Cotton swab (Puritan Medical Products, Guilford, Maine, USA; Cat# 806-WCL)	NASA Standard wMilliflex	Jason Johns	Source: Puritan 806WC Swab Linear 100 - B. atrophaeus (6-26-14).xls, "Table" tab
100	10	32	B. atrophaeus	Swab	Puritan Swab	2014	Cotton Puritan	Cotton swab (Puritan Medical Products, Guilford, Maine, USA; Cat# 806-WCL)	NASA Standard wMilliflex	Jason Johns	Source: Puritan 806WC Swab Linear 100 - B. atrophaeus (6-26-14).xls, "Table" tab
100	1	17	B. megaterium	Swab	Puritan Swab	2014	Cotton Puritan	Cotton swab (Puritan Medical Products, Guilford, Maine, USA; Cat# 806-WCL)	NASA Standard wMilliflex	Jason Johns	Source: Puritan 806WC Swab Specificity - B. megaterium (8-05-14).xls, "Table" tab
100	2	14	B. megaterium	Swab	Puritan Swab	2014	Cotton Puritan	Cotton swab (Puritan Medical Products, Guilford, Maine, USA; Cat# 806-WCL)	NASA Standard wMilliflex	Jason Johns	Source: Puritan 806WC Swab Specificity - B. megaterium (8-05-14).xls, "Table" tab
100	3	18	B. megaterium	Swab	Puritan Swab	2014	Cotton Puritan	Cotton swab (Puritan Medical Products, Guilford, Maine, USA; Cat# 806-WCL)	NASA Standard wMilliflex	Jason Johns	Source: Puritan 806WC Swab Specificity - B. megaterium (8-05-14).xls, "Table" tab
100	4	26	B. megaterium	Swab	Puritan Swab	2014	Cotton Puritan	Cotton swab (Puritan Medical Products, Guilford, Maine, USA; Cat# 806-WCL)	NASA Standard wMilliflex	Jason Johns	Source: Puritan 806WC Swab Specificity - B. megaterium (8-05-14).xls, "Table" tab
100	5	25	B. megaterium	Swab	Puritan Swab	2014	Cotton Puritan	Cotton swab (Puritan Medical Products, Guilford, Maine, USA; Cat# 806-WCL)	NASA Standard wMilliflex	Jason Johns	Source: Puritan 806WC Swab Specificity - B. megaterium (8-05-14).xls, "Table" tab
100	6	12	B. megaterium	Swab	Puritan Swab	2014	Cotton Puritan	Cotton swab (Puritan Medical Products, Guilford, Maine, USA; Cat# 806-WCL)	NASA Standard wMilliflex	Jason Johns	Source: Puritan 806WC Swab Specificity - B. megaterium (8-05-14).xls, "Table" tab
100	7	21	B. megaterium	Swab	Puritan Swab	2014	Cotton Puritan	Cotton swab (Puritan Medical Products, Guilford, Maine, USA; Cat# 806-WCL)	NASA Standard wMilliflex	Jason Johns	Source: Puritan 806WC Swab Specificity - B. megaterium (8-05-14).xls, "Table" tab
100	8	25	B. megaterium	Swab	Puritan Swab	2014	Cotton Puritan	Cotton swab (Puritan Medical Products, Guilford, Maine, USA; Cat# 806-WCL)	NASA Standard wMilliflex	Jason Johns	Source: Puritan 806WC Swab Specificity - B. megaterium (8-05-14).xls, "Table" tab
100	9	15	B. megaterium	Swab	Puritan Swab	2014	Cotton Puritan	Cotton swab (Puritan Medical Products, Guilford, Maine, USA; Cat# 806-WCL)	NASA Standard wMilliflex	Jason Johns	Source: Puritan 806WC Swab Specificity - B. megaterium (8-05-14).xls, "Table" tab
100	10	17	B. megaterium	Swab	Puritan Swab	2014	Cotton Puritan	Cotton swab (Puritan Medical Products, Guilford, Maine, USA; Cat# 806-WCL)	NASA Standard wMilliflex	Jason Johns	Source: Puritan 806WC Swab Specificity - B. megaterium (8-05-14).xls, "Table" tab
100	1	28	B. megaterium 2c1	Swab	Puritan Swab	2014	Cotton Puritan	Cotton swab (Puritan Medical Products, Guilford, Maine, USA; Cat# 806-WCL)	NASA Standard wMilliflex	Jason Johns	Source: Puritan 806WC Swab Specificity - B. megaterium 2C1 (7-17-14).xls, "Table" tab
100	2	26	B. megaterium 2c1	Swab	Puritan Swab	2014	Cotton Puritan	Cotton swab (Puritan Medical Products, Guilford, Maine, USA; Cat# 806-WCL)	NASA Standard wMilliflex	Jason Johns	Source: Puritan 806WC Swab Specificity - B. megaterium 2C1 (7-17-14).xls, "Table" tab
100	3	25	B. megaterium 2c1	Swab	Puritan Swab	2014	Cotton Puritan	Cotton swab (Puritan Medical Products, Guilford, Maine, USA; Cat# 806-WCL)	NASA Standard wMilliflex	Jason Johns	Source: Puritan 806WC Swab Specificity - B. megaterium 2C1 (7-17-14).xls, "Table" tab
100	4	27	B. megaterium 2c1	Swab	Puritan Swab	2014	Cotton Puritan	Cotton swab (Puritan Medical Products, Guilford, Maine, USA; Cat# 806-WCL)	NASA Standard wMilliflex	Jason Johns	Source: Puritan 806WC Swab Specificity - B. megaterium 2C1 (7-17-14).xls, "Table" tab
100	5	21	B. megaterium 2c1	Swab	Puritan Swab	2014	Cotton Puritan	Cotton swab (Puritan Medical Products, Guilford, Maine, USA; Cat# 806-WCL)	NASA Standard wMilliflex	Jason Johns	Source: Puritan 806WC Swab Specificity - B. megaterium 2C1 (7-17-14).xls, "Table" tab
100	6	19	B. megaterium 2c1	Swab	Puritan Swab	2014	Cotton Puritan	Cotton swab (Puritan Medical Products, Guilford, Maine, USA; Cat# 806-WCL)	NASA Standard wMilliflex	Jason Johns	Source: Puritan 806WC Swab Specificity - B. megaterium 2C1 (7-17-14).xls, "Table" tab
100	7	31	B. megaterium 2c1	Swab	Puritan Swab	2014	Cotton Puritan	Cotton swab (Puritan Medical Products, Guilford, Maine, USA; Cat# 806-WCL)	NASA Standard wMilliflex	Jason Johns	Source: Puritan 806WC Swab Specificity - B. megaterium 2C1 (7-17-14).xls, "Table" tab
100	8	35	B. megaterium 2c1	Swab	Puritan Swab	2014	Cotton Puritan	Cotton swab (Puritan Medical Products, Guilford, Maine, USA; Cat# 806-WCL)	NASA Standard wMilliflex	Jason Johns	Source: Puritan 806WC Swab Specificity - B. megaterium 2C1 (7-17-14).xls, "Table" tab
100	9	26	B. megaterium 2c1	Swab	Puritan Swab	2014	Cotton Puritan	Cotton swab (Puritan Medical Products, Guilford, Maine, USA; Cat# 806-WCL)	NASA Standard wMilliflex	Jason Johns	Source: Puritan 806WC Swab Specificity - B. megaterium 2C1 (7-17-14).xls, "Table" tab
100	10	26	B. megaterium 2c1	Swab	Puritan Swab	2014	Cotton Puritan	Cotton swab (Puritan Medical Products, Guilford, Maine, USA; Cat# 806-WCL)	NASA Standard wMilliflex	Jason Johns	Source: Puritan 806WC Swab Specificity - B. megaterium 2C1 (7-17-14).xls, "Table" tab
100	1	20	B. safensis	Swab	Puritan Swab	2014	Cotton Puritan	Cotton swab (Puritan Medical Products, Guilford, Maine, USA; Cat# 806-WCL)	NASA Standard wMilliflex	Jason Johns	Source: Puritan 806WC Swab Specificity - B. safensis (7-22-14).xls, "Table" tab
100	2	25	B. safensis	Swab	Puritan Swab	2014	Cotton Puritan	Cotton swab (Puritan Medical Products, Guilford, Maine, USA; Cat# 806-WCL)	NASA Standard wMilliflex	Jason Johns	Source: Puritan 806WC Swab Specificity - B. safensis (7-22-14).xls, "Table" tab
100	3	18	B. safensis	Swab	Puritan Swab	2014	Cotton Puritan	Cotton swab (Puritan Medical Products, Guilford, Maine, USA; Cat# 806-WCL)	NASA Standard wMilliflex	Jason Johns	Source: Puritan 806WC Swab Specificity - B. safensis (7-22-14).xls, "Table" tab
100	4	25	B. safensis	Swab	Puritan Swab	2014	Cotton Puritan	Cotton swab (Puritan Medical Products, Guilford, Maine, USA; Cat# 806-WCL)	NASA Standard wMilliflex	Jason Johns	Source: Puritan 806WC Swab Specificity - B. safensis (7-22-14).xls, "Table" tab
100	5	27	B. safensis	Swab	Puritan Swab	2014	Cotton Puritan	Cotton swab (Puritan Medical Products, Guilford, Maine, USA; Cat# 806-WCL)	NASA Standard wMilliflex	Jason Johns	Source: Puritan 806WC Swab Specificity - B. safensis (7-22-14).xls, "Table" tab
100	6	28	B. safensis	Swab	Puritan Swab	2014	Cotton Puritan	Cotton swab (Puritan Medical Products, Guilford, Maine, USA; Cat# 806-WCL)	NASA Standard wMilliflex	Jason Johns	Source: Puritan 806WC Swab Specificity - B. safensis (7-22-14).xls, "Table" tab
100	7	19	B. safensis	Swab	Puritan Swab	2014	Cotton Puritan	Cotton swab (Puritan Medical Products, Guilford, Maine, USA; Cat# 806-WCL)	NASA Standard wMilliflex	Jason Johns	Source: Puritan 806WC Swab Specificity - B. safensis (7-22-14).xls, "Table" tab
100	8	17	B. safensis	Swab	Puritan Swab	2014	Cotton Puritan	Cotton swab (Puritan Medical Products, Guilford, Maine, USA; Cat# 806-WCL)	NASA Standard wMilliflex	Jason Johns	Source: Puritan 806WC Swab Specificity - B. safensis (7-22-14).xls, "Table" tab
100	9	15	B. safensis	Swab	Puritan Swab	2014	Cotton Puritan	Cotton swab (Puritan Medical Products, Guilford, Maine, USA; Cat# 806-WCL)	NASA Standard wMilliflex	Jason Johns	Source: Puritan 806WC Swab Specificity - B. safensis (7-22-14).xls, "Table" tab
100	10	31	B. safensis	Swab	Puritan Swab	2014	Cotton Puritan	Cotton swab (Puritan Medical Products, Guilford, Maine, USA; Cat# 806-WCL)	NASA Standard wMilliflex	Jason Johns	Source: Puritan 806WC Swab Specificity - B. safensis (7-22-14).xls, "Table" tab
100	1	12	B. thuringiensis	Swab	Puritan Swab	2014	Cotton Puritan	Cotton swab (Puritan Medical Products, Guilford, Maine, USA; Cat# 806-WCL)	NASA Standard wMilliflex	Jason Johns	Source: Puritan 806WC Swab Specificity - B. thuringiensis (7-22-14).xls, "Table" tab
100	2	17	B. thuringiensis	Swab	Puritan Swab	2014	Cotton Puritan	Cotton swab (Puritan Medical Products, Guilford, Maine, USA; Cat# 806-WCL)	NASA Standard wMilliflex	Jason Johns	Source: Puritan 806WC Swab Specificity - B. thuringiensis (7-22-14).xls, "Table" tab
100	3	15	B. thuringiensis	Swab	Puritan Swab	2014	Cotton Puritan	Cotton swab (Puritan Medical Products, Guilford, Maine, USA; Cat# 806-WCL)	NASA Standard wMilliflex	Jason Johns	Source: Puritan 806WC Swab Specificity - B. thuringiensis (7-22-14).xls, "Table" tab
100	4	13	B. thuringiensis	Swab	Puritan Swab	2014	Cotton Puritan	Cotton swab (Puritan Medical Products, Guilford, Maine, USA; Cat# 806-WCL)	NASA Standard wMilliflex	Jason Johns	Source: Puritan 806WC Swab Specificity - B. thuringiensis (7-22-14).xls, "Table" tab
100	5	16	B. thuringiensis	Swab	Puritan Swab	2014	Cotton Puritan	Cotton swab (Puritan Medical Products, Guilford, Maine, USA; Cat# 806-WCL)	NASA Standard wMilliflex	Jason Johns	Source: Puritan 806WC Swab Specificity - B. thuringiensis (7-22-14).xls, "Table" tab
100	6	13	B. thuringiensis	Swab	Puritan Swab	2014	Cotton Puritan	Cotton swab (Puritan Medical Products, Guilford, Maine, USA; Cat# 806-WCL)	NASA Standard wMilliflex	Jason Johns	Source: Puritan 806WC Swab Specificity - B. thuringiensis (7-22-14).xls, "Table" tab
100	7	13	B. thuringiensis	Swab	Puritan Swab	2014	Cotton Puritan	Cotton swab (Puritan Medical Products, Guilford, Maine, USA; Cat# 806-WCL)	NASA Standard wMilliflex	Jason Johns	Source: Puritan 806WC Swab Specificity - B. thuringiensis (7-22-14).xls, "Table" tab
100	8	11	B. thuringiensis	Swab	Puritan Swab	2014	Cotton Puritan	Cotton swab (Puritan Medical Products, Guilford, Maine, USA; Cat# 806-WCL)	NASA Standard wMilliflex	Jason Johns	Source: Puritan 806WC Swab Specificity - B. thuringiensis (7-22-14).xls, "Table" tab
100	9	16	B. thuringiensis	Swab	Puritan Swab	2014	Cotton Puritan	Cotton swab (Puritan Medical Products, Guilford, Maine, USA; Cat# 806-WCL)	NASA Standard wMilliflex	Jason Johns	Source: Puritan 806WC Swab Specificity - B. thuringiensis (7-22-14).xls, "Table" tab
100	10	11	B. thuringiensis	Swab	Puritan Swab	2014	Cotton Puritan	Cotton swab (Puritan Medical Products, Guilford, Maine, USA; Cat# 806-WCL)	NASA Standard wMilliflex	Jason Johns	Source: Puritan 806WC Swab Specificity - B. thuringiensis (7-22-14).xls, "Table" tab
100	1	11	B. thuringiensis E24	Swab	Puritan Swab	2014	Cotton Puritan	Cotton swab (Puritan Medical Products, Guilford, Maine, USA; Cat# 806-WCL)	NASA Standard wMilliflex	Jason Johns	Source: Puritan 806WC Swab Specificity - B. thuringiensis E24 (7-17-14).xls, "Table" tab
100	2	16	B. thuringiensis E24	Swab	Puritan Swab	2014	Cotton Puritan	Cotton swab (Puritan Medical Products, Guilford, Maine, USA; Cat# 806-WCL)	NASA Standard wMilliflex	Jason Johns	Source: Puritan 806WC Swab Specificity - B. thuringiensis E24 (7-17-14).xls, "Table" tab
100	3	11	B. thuringiensis E24	Swab	Puritan Swab	2014	Cotton Puritan	Cotton swab (Puritan Medical Products, Guilford, Maine, USA; Cat# 806-WCL)	NASA Standard wMilliflex	Jason Johns	Source: Puritan 806WC Swab Specificity - B. thuringiensis E24 (7-17-14).xls, "Table" tab
100	4	8	B. thuringiensis E24	Swab	Puritan Swab	2014	Cotton Puritan	Cotton swab (Puritan Medical Products, Guilford, Maine, USA; Cat# 806-WCL)	NASA Standard wMilliflex	Jason Johns	Source: Puritan 806WC Swab Specificity - B. thuringiensis E24 (7-17-14).xls, "Table" tab
100	5	15	B. thuringiensis E24	Swab	Puritan Swab	2014	Cotton Puritan	Cotton swab (Puritan Medical Products, Guilford, Maine, USA; Cat# 806-WCL)	NASA Standard wMilliflex	Jason Johns	Source: Puritan 806WC Swab Specificity - B. thuringiensis E24 (7-17-14).xls, "Table" tab
100	6	10	B. thuringiensis E24	Swab	Puritan Swab	2014	Cotton Puritan	Cotton swab (Puritan Medical Products, Guilford, Maine, USA; Cat# 806-WCL)	NASA Standard wMilliflex	Jason Johns	Source: Puritan 806WC Swab Specificity - B. thuringiensis E24 (7-17-14).xls, "Table" tab
100	7	10	B. thuringiensis E24	Swab	Puritan Swab	2014	Cotton Puritan	Cotton swab (Puritan Medical Products, Guilford, Maine, USA; Cat# 806-WCL)	NASA Standard wMilliflex	Jason Johns	Source: Puritan 806WC Swab Specificity - B. thuringiensis E24 (7-17-14).xls, "Table" tab
100	8	12	B. thuringiensis E24	Swab	Puritan Swab	2014	Cotton Puritan	Cotton swab (Puritan Medical Products, Guilford, Maine, USA; Cat# 806-WCL)	NASA Standard wMilliflex	Jason Johns	Source: Puritan 806WC Swab Specificity - B. thuringiensis E24 (7-17-14).xls, "Table" tab
100	9	17	B. thuringiensis E24	Swab	Puritan Swab	2014	Cotton Puritan	Cotton swab (Puritan Medical Products, Guilford, Maine, USA; Cat# 806-WCL)	NASA Standard wMilliflex	Jason Johns	Source: Puritan 806WC Swab Specificity - B. thuringiensis E24 (7-17-14).xls, "Table" tab
100	10	12	B. thuringiensis E24	Swab	Puritan Swab	2014	Cotton Puritan	Cotton swab (Puritan Medical Products, Guilford, Maine, USA; Cat# 806-WCL)	NASA Standard wMilliflex	Jason Johns	Source: Puritan 806WC Swab Specificity - B. thuringiensis E24 (7-17-14).xls, "Table" tab
100	1	35	B. atrophaeus	Swab	Alternative Assay		Nylon-Flocked	Copan Nylon Flocked Swab, 552C regular swab	NASA Standard	Christine Moissl-Eichinger	Source: Swab assays_all data.pdf, Appendix 5m
100	2	12	B. atrophaeus	Swab	Alternative Assay		Nylon-Flocked	Copan Nylon Flocked Swab, 552C regular swab	NASA Standard	Christine Moissl-Eichinger	Source: Swab assays_all data.pdf, Appendix 5m
100	3	17	B. atrophaeus	Swab	Alternative Assay		Nylon-Flocked	Copan Nylon Flocked Swab, 552C regular swab	NASA Standard	Christine Moissl-Eichinger	Source: Swab assays_all data.pdf, Appendix 5m
100	4	27	B. atrophaeus	Swab	Alternative Assay		Nylon-Flocked	Copan Nylon Flocked Swab, 552C regular swab	NASA Standard	Christine Moissl-Eichinger	Source: Swab assays_all data.pdf, Appendix 5m
100	5	19	B. atrophaeus	Swab	Alternative Assay		Nylon-Flocked	Copan Nylon Flocked Swab, 552C regular swab	NASA Standard	Christine Moissl-Eichinger	Source: Swab assays_all data.pdf, Appendix 5m
100	6	13	B. atrophaeus	Swab	Alternative Assay		Nylon-Flocked	Copan Nylon Flocked Swab, 552C regular swab	NASA Standard	Christine Moissl-Eichinger	Source: Swab assays_all data.pdf, Appendix 5m
100	7	26	B. atrophaeus	Swab	Alternative Assay		Nylon-Flocked	Copan Nylon Flocked Swab, 552C regular swab	NASA Standard	Christine Moissl-Eichinger	Source: Swab assays_all data.pdf, Appendix 5m
100	8	27	B. atrophaeus	Swab	Alternative Assay		Nylon-Flocked	Copan Nylon Flocked Swab, 552C regular swab	NASA Standard	Christine Moissl-Eichinger	Source: Swab assays_all data.pdf, Appendix 5m
100	9	38	B. atrophaeus	Swab	Alternative Assay		Nylon-Flocked	Copan Nylon Flocked Swab, 552C regular swab	NASA Standard	Christine Moissl-Eichinger	Source: Swab assays_all data.pdf, Appendix 5m
100	10	26	B. atrophaeus	Swab	Alternative Assay		Nylon-Flocked	Copan Nylon Flocked Swab, 552C regular swab	NASA Standard	Christine Moissl-Eichinger	Source: Swab assays_all data.pdf, Appendix 5m
15	1	4	B. atrophaeus	Swab	Alternative Assay		Nylon-Flocked	Copan Nylon Flocked Swab, 552C regular swab	NASA Standard	Christine Moissl-Eichinger	Source: Swab assays_all data.pdf, Appendix 5m
15	2	2	B. atrophaeus	Swab	Alternative Assay		Nylon-Flocked	Copan Nylon Flocked Swab, 552C regular swab	NASA Standard	Christine Moissl-Eichinger	Source: Swab assays_all data.pdf, Appendix 5m
15	3	2	B. atrophaeus	Swab	Alternative Assay		Nylon-Flocked	Copan Nylon Flocked Swab, 552C regular swab	NASA Standard	Christine Moissl-Eichinger	Source: Swab assays_all data.pdf, Appendix 5m
15	4	3	B. atrophaeus	Swab	Alternative Assay		Nylon-Flocked	Copan Nylon Flocked Swab, 552C regular swab	NASA Standard	Christine Moissl-Eichinger	Source: Swab assays_all data.pdf, Appendix 5m
15	5	4	B. atrophaeus	Swab	Alternative Assay		Nylon-Flocked	Copan Nylon Flocked Swab, 552C regular swab	NASA Standard	Christine Moissl-Eichinger	Source: Swab assays_all data.pdf, Appendix 5m
15	6	6	B. atrophaeus	Swab	Alternative Assay		Nylon-Flocked	Copan Nylon Flocked Swab, 552C regular swab	NASA Standard	Christine Moissl-Eichinger	Source: Swab assays_all data.pdf, Appendix 5m
15	7	5	B. atrophaeus	Swab	Alternative Assay		Nylon-Flocked	Copan Nylon Flocked Swab, 552C regular swab	NASA Standard	Christine Moissl-Eichinger	Source: Swab assays_all data.pdf, Appendix 5m
15	8	2	B. atrophaeus	Swab	Alternative Assay		Nylon-Flocked	Copan Nylon Flocked Swab, 552C regular swab	NASA Standard	Christine Moissl-Eichinger	Source: Swab assays_all data.pdf, Appendix 5m
15	9	4	B. atrophaeus	Swab	Alternative Assay		Nylon-Flocked	Copan Nylon Flocked Swab, 552C regular swab	NASA Standard	Christine Moissl-Eichinger	Source: Swab assays_all data.pdf, Appendix 5m
15	10	7	B. atrophaeus	Swab	Alternative Assay		Nylon-Flocked	Copan Nylon Flocked Swab, 552C regular swab	NASA Standard	Christine Moissl-Eichinger	Source: Swab assays_all data.pdf, Appendix 5m
10	1	0	B. atrophaeus	Swab	Alternative Assay		Nylon-Flocked	Copan Nylon Flocked Swab, 552C regular swab	NASA Standard	Christine Moissl-Eichinger	Source: Swab assays_all data.pdf, Appendix 5m
10	2	0	B. atrophaeus	Swab	Alternative Assay		Nylon-Flocked	Copan Nylon Flocked Swab, 552C regular swab	NASA Standard	Christine Moissl-Eichinger	Source: Swab assays_all data.pdf, Appendix 5m
10	3	2	B. atrophaeus	Swab	Alternative Assay		Nylon-Flocked	Copan Nylon Flocked Swab, 552C regular swab	NASA Standard	Christine Moissl-Eichinger	Source: Swab assays_all data.pdf, Appendix 5m
10	4	7	B. atrophaeus	Swab	Alternative Assay		Nylon-Flocked	Copan Nylon Flocked Swab, 552C regular swab	NASA Standard	Christine Moissl-Eichinger	Source: Swab assays_all data.pdf, Appendix 5m
10	5	1	B. atrophaeus	Swab	Alternative Assay		Nylon-Flocked	Copan Nylon Flocked Swab, 552C regular swab	NASA Standard	Christine Moissl-Eichinger	Source: Swab assays_all data.pdf, Appendix 5m
10	6	3	B. atrophaeus	Swab	Alternative Assay		Nylon-Flocked	Copan Nylon Flocked Swab, 552C regular swab	NASA Standard	Christine Moissl-Eichinger	Source: Swab assays_all data.pdf, Appendix 5m
10	7	2	B. atrophaeus	Swab	Alternative Assay		Nylon-Flocked	Copan Nylon Flocked Swab, 552C regular swab	NASA Standard	Christine Moissl-Eichinger	Source: Swab assays_all data.pdf, Appendix 5m
10	8	1	B. atrophaeus	Swab	Alternative Assay		Nylon-Flocked	Copan Nylon Flocked Swab, 552C regular swab	NASA Standard	Christine Moissl-Eichinger	Source: Swab assays_all data.pdf, Appendix 5m
10	9	2	B. atrophaeus	Swab	Alternative Assay		Nylon-Flocked	Copan Nylon Flocked Swab, 552C regular swab	NASA Standard	Christine Moissl-Eichinger	Source: Swab assays_all data.pdf, Appendix 5m
10	10	0	B. atrophaeus	Swab	Alternative Assay		Nylon-Flocked	Copan Nylon Flocked Swab, 552C regular swab	NASA Standard	Christine Moissl-Eichinger	Source: Swab assays_all data.pdf, Appendix 5m
5	1	1	B. atrophaeus	Swab	Alternative Assay		Nylon-Flocked	Copan Nylon Flocked Swab, 552C regular swab	NASA Standard	Christine Moissl-Eichinger	Source: Swab assays_all data.pdf, Appendix 5m
5	2	3	B. atrophaeus	Swab	Alternative Assay		Nylon-Flocked	Copan Nylon Flocked Swab, 552C regular swab	NASA Standard	Christine Moissl-Eichinger	Source: Swab assays_all data.pdf, Appendix 5m
5	3	0	B. atrophaeus	Swab	Alternative Assay		Nylon-Flocked	Copan Nylon Flocked Swab, 552C regular swab	NASA Standard	Christine Moissl-Eichinger	Source: Swab assays_all data.pdf, Appendix 5m
5	4	0	B. atrophaeus	Swab	Alternative Assay		Nylon-Flocked	Copan Nylon Flocked Swab, 552C regular swab	NASA Standard	Christine Moissl-Eichinger	Source: Swab assays_all data.pdf, Appendix 5m
5	5	0	B. atrophaeus	Swab	Alternative Assay		Nylon-Flocked	Copan Nylon Flocked Swab, 552C regular swab	NASA Standard	Christine Moissl-Eichinger	Source: Swab assays_all data.pdf, Appendix 5m
5	6	3	B. atrophaeus	Swab	Alternative Assay		Nylon-Flocked	Copan Nylon Flocked Swab, 552C regular swab	NASA Standard	Christine Moissl-Eichinger	Source: Swab assays_all data.pdf, Appendix 5m
5	7	0	B. atrophaeus	Swab	Alternative Assay		Nylon-Flocked	Copan Nylon Flocked Swab, 552C regular swab	NASA Standard	Christine Moissl-Eichinger	Source: Swab assays_all data.pdf, Appendix 5m
5	8	3	B. atrophaeus	Swab	Alternative Assay		Nylon-Flocked	Copan Nylon Flocked Swab, 552C regular swab	NASA Standard	Christine Moissl-Eichinger	Source: Swab assays_all data.pdf, Appendix 5m
5	9	0	B. atrophaeus	Swab	Alternative Assay		Nylon-Flocked	Copan Nylon Flocked Swab, 552C regular swab	NASA Standard	Christine Moissl-Eichinger	Source: Swab assays_all data.pdf, Appendix 5m
5	10	2	B. atrophaeus	Swab	Alternative Assay		Nylon-Flocked	Copan Nylon Flocked Swab, 552C regular swab	NASA Standard	Christine Moissl-Eichinger	Source: Swab assays_all data.pdf, Appendix 5m
3	1	1	B. atrophaeus	Swab	Alternative Assay		Nylon-Flocked	Copan Nylon Flocked Swab, 552C regular swab	NASA Standard	Christine Moissl-Eichinger	Source: Swab assays_all data.pdf, Appendix 5m
3	2	0	B. atrophaeus	Swab	Alternative Assay		Nylon-Flocked	Copan Nylon Flocked Swab, 552C regular swab	NASA Standard	Christine Moissl-Eichinger	Source: Swab assays_all data.pdf, Appendix 5m
3	3	0	B. atrophaeus	Swab	Alternative Assay		Nylon-Flocked	Copan Nylon Flocked Swab, 552C regular swab	NASA Standard	Christine Moissl-Eichinger	Source: Swab assays_all data.pdf, Appendix 5m
3	4	0	B. atrophaeus	Swab	Alternative Assay		Nylon-Flocked	Copan Nylon Flocked Swab, 552C regular swab	NASA Standard	Christine Moissl-Eichinger	Source: Swab assays_all data.pdf, Appendix 5m
3	5	0	B. atrophaeus	Swab	Alternative Assay		Nylon-Flocked	Copan Nylon Flocked Swab, 552C regular swab	NASA Standard	Christine Moissl-Eichinger	Source: Swab assays_all data.pdf, Appendix 5m
3	6	1	B. atrophaeus	Swab	Alternative Assay		Nylon-Flocked	Copan Nylon Flocked Swab, 552C regular swab	NASA Standard	Christine Moissl-Eichinger	Source: Swab assays_all data.pdf, Appendix 5m
3	7	3	B. atrophaeus	Swab	Alternative Assay		Nylon-Flocked	Copan Nylon Flocked Swab, 552C regular swab	NASA Standard	Christine Moissl-Eichinger	Source: Swab assays_all data.pdf, Appendix 5m
3	8	0	B. atrophaeus	Swab	Alternative Assay		Nylon-Flocked	Copan Nylon Flocked Swab, 552C regular swab	NASA Standard	Christine Moissl-Eichinger	Source: Swab assays_all data.pdf, Appendix 5m
3	9	1	B. atrophaeus	Swab	Alternative Assay		Nylon-Flocked	Copan Nylon Flocked Swab, 552C regular swab	NASA Standard	Christine Moissl-Eichinger	Source: Swab assays_all data.pdf, Appendix 5m
3	10	2	B. atrophaeus	Swab	Alternative Assay		Nylon-Flocked	Copan Nylon Flocked Swab, 552C regular swab	NASA Standard	Christine Moissl-Eichinger	Source: Swab assays_all data.pdf, Appendix 5m
3	11	0	B. atrophaeus	Swab	Alternative Assay		Nylon-Flocked	Copan Nylon Flocked Swab, 552C regular swab	NASA Standard	Christine Moissl-Eichinger	Source: Swab assays_all data.pdf, Appendix 5m
3	12	0	B. atrophaeus	Swab	Alternative Assay		Nylon-Flocked	Copan Nylon Flocked Swab, 552C regular swab	NASA Standard	Christine Moissl-Eichinger	Source: Swab assays_all data.pdf, Appendix 5m
3	13	0	B. atrophaeus	Swab	Alternative Assay		Nylon-Flocked	Copan Nylon Flocked Swab, 552C regular swab	NASA Standard	Christine Moissl-Eichinger	Source: Swab assays_all data.pdf, Appendix 5m
3	14	0	B. atrophaeus	Swab	Alternative Assay		Nylon-Flocked	Copan Nylon Flocked Swab, 552C regular swab	NASA Standard	Christine Moissl-Eichinger	Source: Swab assays_all data.pdf, Appendix 5m
3	15	0	B. atrophaeus	Swab	Alternative Assay		Nylon-Flocked	Copan Nylon Flocked Swab, 552C regular swab	NASA Standard	Christine Moissl-Eichinger	Source: Swab assays_all data.pdf, Appendix 5m
3	16	3	B. atrophaeus	Swab	Alternative Assay		Nylon-Flocked	Copan Nylon Flocked Swab, 552C regular swab	NASA Standard	Christine Moissl-Eichinger	Source: Swab assays_all data.pdf, Appendix 5m
3	17	0	B. atrophaeus	Swab	Alternative Assay		Nylon-Flocked	Copan Nylon Flocked Swab, 552C regular swab	NASA Standard	Christine Moissl-Eichinger	Source: Swab assays_all data.pdf, Appendix 5m
3	18	1	B. atrophaeus	Swab	Alternative Assay		Nylon-Flocked	Copan Nylon Flocked Swab, 552C regular swab	NASA Standard	Christine Moissl-Eichinger	Source: Swab assays_all data.pdf, Appendix 5m
3	19	1	B. atrophaeus	Swab	Alternative Assay		Nylon-Flocked	Copan Nylon Flocked Swab, 552C regular swab	NASA Standard	Christine Moissl-Eichinger	Source: Swab assays_all data.pdf, Appendix 5m
3	20	1	B. atrophaeus	Swab	Alternative Assay		Nylon-Flocked	Copan Nylon Flocked Swab, 552C regular swab	NASA Standard	Christine Moissl-Eichinger	Source: Swab assays_all data.pdf, Appendix 5m
Legend
Field Name	Definition
TargetCFU	The target inoculation level of the coupon for the experiment (CFU).
Replicate	An index associated with the experimental replicate for a given sampling tool/device, species and target inoculation level.
Recovered	The total number of CFU counted in all plates for a given replicate as of the longest incubation time (typically 72 hours).
Species	The name of the specific Bacillus species.
Method	The sampling tool family: "swab" or "wipe".
Study	A name given to the set of experiments that gave the data; used for internal tracking purposes.
ReportYear	Year the set of experiments were performed.
SamplingTool	The sampling tool/device used for the recovery efficiency experiment.
SamplingToolSpecific	Additional information pertaining to the sampling tool/device.
AssayProtocol	The assay protocol for the experiment: "NASA Standard", "NASA Standard w/Milliflex" or "ESA Standard".
Experimenter	The first and last name of the person performing the experiment.
Source	The source file containing experimental data imported to this database.
Notes	Any other contextual information to understand the data and how it was used. If the data was not used, an explanation is provided as to why it was not used.
