# Supplementary material for: Modeling of recovery efficiency of sampling devices used in planetary protection bioburden estimation
Source: Appl Environ Microbiol. 2023 Nov 20;89(12):e00832-23. doi: 10.1128/aem.00832-23 (PMC10734503; doi:10.1128/aem.00832-23)
Supplement: Supplemental Data Table S2: Positive Control Experiments — A database containing all information recorded from positive controls performed for the seeding model. [file aem.00832-23-s0004.csv]

Supplemental Data Table S2: Positive Control Experiments
TargetCFU	microLofsolution	Replicate	Recovered	Species	Method	Study	Experimenter	Source	Notes
100	200	1	107	B. atrophaeus	Swab	Swab Validation	Christine Moissl-Eichinger	Source: Approval_of_recovery_efficiency_for_nylon_flocked_swab.pdf, Annex 2
100	200	2	81	B. atrophaeus	Swab	Swab Validation	Christine Moissl-Eichinger	Source: Approval_of_recovery_efficiency_for_nylon_flocked_swab.pdf, Annex 2
100	200	3	96	B. atrophaeus	Swab	Swab Validation	Christine Moissl-Eichinger	Source: Approval_of_recovery_efficiency_for_nylon_flocked_swab.pdf, Annex 2
100	200	4	106	B. atrophaeus	Swab	Swab Validation	Christine Moissl-Eichinger	Source: Approval_of_recovery_efficiency_for_nylon_flocked_swab.pdf, Annex 2
100	200	5	103	B. atrophaeus	Swab	Swab Validation	Christine Moissl-Eichinger	Source: Approval_of_recovery_efficiency_for_nylon_flocked_swab.pdf, Annex 2
100	200	6	105	B. atrophaeus	Swab	Swab Validation	Christine Moissl-Eichinger	Source: Approval_of_recovery_efficiency_for_nylon_flocked_swab.pdf, Annex 2
100	200	7	82	B. atrophaeus	Swab	Swab Validation	Christine Moissl-Eichinger	Source: Approval_of_recovery_efficiency_for_nylon_flocked_swab.pdf, Annex 2
100	200	8	113	B. atrophaeus	Swab	Swab Validation	Christine Moissl-Eichinger	Source: Approval_of_recovery_efficiency_for_nylon_flocked_swab.pdf, Annex 2
100	200	9	118	B. atrophaeus	Swab	Swab Validation	Christine Moissl-Eichinger	Source: Approval_of_recovery_efficiency_for_nylon_flocked_swab.pdf, Annex 2
100	200	10	107	B. atrophaeus	Swab	Swab Validation	Christine Moissl-Eichinger	Source: Approval_of_recovery_efficiency_for_nylon_flocked_swab.pdf, Annex 2
100	200	11	110	B. atrophaeus	Swab	Swab Validation	Christine Moissl-Eichinger	Source: Approval_of_recovery_efficiency_for_nylon_flocked_swab.pdf, Annex 2
100	200	12	100	B. atrophaeus	Swab	Swab Validation	Christine Moissl-Eichinger	Source: Approval_of_recovery_efficiency_for_nylon_flocked_swab.pdf, Annex 2
100	200	13	94	B. atrophaeus	Swab	Swab Validation	Christine Moissl-Eichinger	Source: Approval_of_recovery_efficiency_for_nylon_flocked_swab.pdf, Annex 2
100	200	14	94	B. atrophaeus	Swab	Swab Validation	Christine Moissl-Eichinger	Source: Approval_of_recovery_efficiency_for_nylon_flocked_swab.pdf, Annex 2
100	200	15	91	B. atrophaeus	Swab	Swab Validation	Christine Moissl-Eichinger	Source: Approval_of_recovery_efficiency_for_nylon_flocked_swab.pdf, Annex 2
100	200	16	101	B. atrophaeus	Swab	Swab Validation	Christine Moissl-Eichinger	Source: Approval_of_recovery_efficiency_for_nylon_flocked_swab.pdf, Annex 2
100	200	17	97	B. atrophaeus	Swab	Swab Validation	Christine Moissl-Eichinger	Source: Approval_of_recovery_efficiency_for_nylon_flocked_swab.pdf, Annex 2
100	200	18	101	B. atrophaeus	Swab	Swab Validation	Christine Moissl-Eichinger	Source: Approval_of_recovery_efficiency_for_nylon_flocked_swab.pdf, Annex 2
100	200	19	85	B. atrophaeus	Swab	Swab Validation	Christine Moissl-Eichinger	Source: Approval_of_recovery_efficiency_for_nylon_flocked_swab.pdf, Annex 2
100	200	20	100	B. atrophaeus	Swab	Swab Validation	Christine Moissl-Eichinger	Source: Approval_of_recovery_efficiency_for_nylon_flocked_swab.pdf, Annex 2
100	200	21	98	B. atrophaeus	Swab	Swab Validation	Christine Moissl-Eichinger	Source: Approval_of_recovery_efficiency_for_nylon_flocked_swab.pdf, Annex 2
100	200	22	106	B. atrophaeus	Swab	Swab Validation	Christine Moissl-Eichinger	Source: Approval_of_recovery_efficiency_for_nylon_flocked_swab.pdf, Annex 2
100	200	23	101	B. atrophaeus	Swab	Swab Validation	Christine Moissl-Eichinger	Source: Approval_of_recovery_efficiency_for_nylon_flocked_swab.pdf, Annex 2
100	200	24	91	B. atrophaeus	Swab	Swab Validation	Christine Moissl-Eichinger	Source: Approval_of_recovery_efficiency_for_nylon_flocked_swab.pdf, Annex 2
100	200	25	90	B. atrophaeus	Swab	Swab Validation	Christine Moissl-Eichinger	Source: Approval_of_recovery_efficiency_for_nylon_flocked_swab.pdf, Annex 2
15	30	1	19	B. atrophaeus	Swab	Swab Validation	Christine Moissl-Eichinger	Source: Approval_of_recovery_efficiency_for_nylon_flocked_swab.pdf, Annex 2
15	30	2	17	B. atrophaeus	Swab	Swab Validation	Christine Moissl-Eichinger	Source: Approval_of_recovery_efficiency_for_nylon_flocked_swab.pdf, Annex 2
15	30	3	12	B. atrophaeus	Swab	Swab Validation	Christine Moissl-Eichinger	Source: Approval_of_recovery_efficiency_for_nylon_flocked_swab.pdf, Annex 2
15	30	4	14	B. atrophaeus	Swab	Swab Validation	Christine Moissl-Eichinger	Source: Approval_of_recovery_efficiency_for_nylon_flocked_swab.pdf, Annex 2
15	30	5	14	B. atrophaeus	Swab	Swab Validation	Christine Moissl-Eichinger	Source: Approval_of_recovery_efficiency_for_nylon_flocked_swab.pdf, Annex 2
15	30	6	20	B. atrophaeus	Swab	Swab Validation	Christine Moissl-Eichinger	Source: Approval_of_recovery_efficiency_for_nylon_flocked_swab.pdf, Annex 2
15	30	7	12	B. atrophaeus	Swab	Swab Validation	Christine Moissl-Eichinger	Source: Approval_of_recovery_efficiency_for_nylon_flocked_swab.pdf, Annex 2
15	30	8	16	B. atrophaeus	Swab	Swab Validation	Christine Moissl-Eichinger	Source: Approval_of_recovery_efficiency_for_nylon_flocked_swab.pdf, Annex 2
15	30	9	12	B. atrophaeus	Swab	Swab Validation	Christine Moissl-Eichinger	Source: Approval_of_recovery_efficiency_for_nylon_flocked_swab.pdf, Annex 2
15	30	10	12	B. atrophaeus	Swab	Swab Validation	Christine Moissl-Eichinger	Source: Approval_of_recovery_efficiency_for_nylon_flocked_swab.pdf, Annex 2
15	30	11	21	B. atrophaeus	Swab	Swab Validation	Christine Moissl-Eichinger	Source: Approval_of_recovery_efficiency_for_nylon_flocked_swab.pdf, Annex 2
15	30	12	18	B. atrophaeus	Swab	Swab Validation	Christine Moissl-Eichinger	Source: Approval_of_recovery_efficiency_for_nylon_flocked_swab.pdf, Annex 2
15	30	13	21	B. atrophaeus	Swab	Swab Validation	Christine Moissl-Eichinger	Source: Approval_of_recovery_efficiency_for_nylon_flocked_swab.pdf, Annex 2
15	30	14	16	B. atrophaeus	Swab	Swab Validation	Christine Moissl-Eichinger	Source: Approval_of_recovery_efficiency_for_nylon_flocked_swab.pdf, Annex 2
15	30	15	11	B. atrophaeus	Swab	Swab Validation	Christine Moissl-Eichinger	Source: Approval_of_recovery_efficiency_for_nylon_flocked_swab.pdf, Annex 2
15	30	16	18	B. atrophaeus	Swab	Swab Validation	Christine Moissl-Eichinger	Source: Approval_of_recovery_efficiency_for_nylon_flocked_swab.pdf, Annex 2
15	30	17	9	B. atrophaeus	Swab	Swab Validation	Christine Moissl-Eichinger	Source: Approval_of_recovery_efficiency_for_nylon_flocked_swab.pdf, Annex 2
15	30	18	14	B. atrophaeus	Swab	Swab Validation	Christine Moissl-Eichinger	Source: Approval_of_recovery_efficiency_for_nylon_flocked_swab.pdf, Annex 2
10	20	1	5	B. atrophaeus	Swab	Swab Validation	Christine Moissl-Eichinger	Source: Approval_of_recovery_efficiency_for_nylon_flocked_swab.pdf, Annex 2
10	20	2	9	B. atrophaeus	Swab	Swab Validation	Christine Moissl-Eichinger	Source: Approval_of_recovery_efficiency_for_nylon_flocked_swab.pdf, Annex 2
10	20	3	10	B. atrophaeus	Swab	Swab Validation	Christine Moissl-Eichinger	Source: Approval_of_recovery_efficiency_for_nylon_flocked_swab.pdf, Annex 2
10	20	4	15	B. atrophaeus	Swab	Swab Validation	Christine Moissl-Eichinger	Source: Approval_of_recovery_efficiency_for_nylon_flocked_swab.pdf, Annex 2
10	20	5	13	B. atrophaeus	Swab	Swab Validation	Christine Moissl-Eichinger	Source: Approval_of_recovery_efficiency_for_nylon_flocked_swab.pdf, Annex 2
10	20	6	8	B. atrophaeus	Swab	Swab Validation	Christine Moissl-Eichinger	Source: Approval_of_recovery_efficiency_for_nylon_flocked_swab.pdf, Annex 2
10	20	7	10	B. atrophaeus	Swab	Swab Validation	Christine Moissl-Eichinger	Source: Approval_of_recovery_efficiency_for_nylon_flocked_swab.pdf, Annex 2
10	20	8	8	B. atrophaeus	Swab	Swab Validation	Christine Moissl-Eichinger	Source: Approval_of_recovery_efficiency_for_nylon_flocked_swab.pdf, Annex 2
10	20	9	8	B. atrophaeus	Swab	Swab Validation	Christine Moissl-Eichinger	Source: Approval_of_recovery_efficiency_for_nylon_flocked_swab.pdf, Annex 2
10	20	10	12	B. atrophaeus	Swab	Swab Validation	Christine Moissl-Eichinger	Source: Approval_of_recovery_efficiency_for_nylon_flocked_swab.pdf, Annex 2
10	20	11	16	B. atrophaeus	Swab	Swab Validation	Christine Moissl-Eichinger	Source: Approval_of_recovery_efficiency_for_nylon_flocked_swab.pdf, Annex 2
10	20	12	8	B. atrophaeus	Swab	Swab Validation	Christine Moissl-Eichinger	Source: Approval_of_recovery_efficiency_for_nylon_flocked_swab.pdf, Annex 2
10	20	13	9	B. atrophaeus	Swab	Swab Validation	Christine Moissl-Eichinger	Source: Approval_of_recovery_efficiency_for_nylon_flocked_swab.pdf, Annex 2
10	20	14	10	B. atrophaeus	Swab	Swab Validation	Christine Moissl-Eichinger	Source: Approval_of_recovery_efficiency_for_nylon_flocked_swab.pdf, Annex 2
10	20	15	9	B. atrophaeus	Swab	Swab Validation	Christine Moissl-Eichinger	Source: Approval_of_recovery_efficiency_for_nylon_flocked_swab.pdf, Annex 2
10	20	16	15	B. atrophaeus	Swab	Swab Validation	Christine Moissl-Eichinger	Source: Approval_of_recovery_efficiency_for_nylon_flocked_swab.pdf, Annex 2
10	20	17	12	B. atrophaeus	Swab	Swab Validation	Christine Moissl-Eichinger	Source: Approval_of_recovery_efficiency_for_nylon_flocked_swab.pdf, Annex 2
10	20	18	7	B. atrophaeus	Swab	Swab Validation	Christine Moissl-Eichinger	Source: Approval_of_recovery_efficiency_for_nylon_flocked_swab.pdf, Annex 2
10	20	19	18	B. atrophaeus	Swab	Swab Validation	Christine Moissl-Eichinger	Source: Approval_of_recovery_efficiency_for_nylon_flocked_swab.pdf, Annex 2
10	20	20	15	B. atrophaeus	Swab	Swab Validation	Christine Moissl-Eichinger	Source: Approval_of_recovery_efficiency_for_nylon_flocked_swab.pdf, Annex 2
10	20	21	9	B. atrophaeus	Swab	Swab Validation	Christine Moissl-Eichinger	Source: Approval_of_recovery_efficiency_for_nylon_flocked_swab.pdf, Annex 2
10	20	22	12	B. atrophaeus	Swab	Swab Validation	Christine Moissl-Eichinger	Source: Approval_of_recovery_efficiency_for_nylon_flocked_swab.pdf, Annex 2
10	20	23	10	B. atrophaeus	Swab	Swab Validation	Christine Moissl-Eichinger	Source: Approval_of_recovery_efficiency_for_nylon_flocked_swab.pdf, Annex 2
10	20	24	13	B. atrophaeus	Swab	Swab Validation	Christine Moissl-Eichinger	Source: Approval_of_recovery_efficiency_for_nylon_flocked_swab.pdf, Annex 2
10	20	25	5	B. atrophaeus	Swab	Swab Validation	Christine Moissl-Eichinger	Source: Approval_of_recovery_efficiency_for_nylon_flocked_swab.pdf, Annex 2
10	20	26	8	B. atrophaeus	Swab	Swab Validation	Christine Moissl-Eichinger	Source: Approval_of_recovery_efficiency_for_nylon_flocked_swab.pdf, Annex 2
10	20	27	9	B. atrophaeus	Swab	Swab Validation	Christine Moissl-Eichinger	Source: Approval_of_recovery_efficiency_for_nylon_flocked_swab.pdf, Annex 2
5	10	1	1	B. atrophaeus	Swab	Swab Validation	Christine Moissl-Eichinger	Source: Approval_of_recovery_efficiency_for_nylon_flocked_swab.pdf, Annex 2
5	10	2	0	B. atrophaeus	Swab	Swab Validation	Christine Moissl-Eichinger	Source: Approval_of_recovery_efficiency_for_nylon_flocked_swab.pdf, Annex 2
5	10	3	3	B. atrophaeus	Swab	Swab Validation	Christine Moissl-Eichinger	Source: Approval_of_recovery_efficiency_for_nylon_flocked_swab.pdf, Annex 2
5	10	4	10	B. atrophaeus	Swab	Swab Validation	Christine Moissl-Eichinger	Source: Approval_of_recovery_efficiency_for_nylon_flocked_swab.pdf, Annex 2
5	10	5	8	B. atrophaeus	Swab	Swab Validation	Christine Moissl-Eichinger	Source: Approval_of_recovery_efficiency_for_nylon_flocked_swab.pdf, Annex 2
5	10	6	6	B. atrophaeus	Swab	Swab Validation	Christine Moissl-Eichinger	Source: Approval_of_recovery_efficiency_for_nylon_flocked_swab.pdf, Annex 2
5	10	7	4	B. atrophaeus	Swab	Swab Validation	Christine Moissl-Eichinger	Source: Approval_of_recovery_efficiency_for_nylon_flocked_swab.pdf, Annex 2
5	10	8	2	B. atrophaeus	Swab	Swab Validation	Christine Moissl-Eichinger	Source: Approval_of_recovery_efficiency_for_nylon_flocked_swab.pdf, Annex 2
5	10	9	6	B. atrophaeus	Swab	Swab Validation	Christine Moissl-Eichinger	Source: Approval_of_recovery_efficiency_for_nylon_flocked_swab.pdf, Annex 2
5	10	10	2	B. atrophaeus	Swab	Swab Validation	Christine Moissl-Eichinger	Source: Approval_of_recovery_efficiency_for_nylon_flocked_swab.pdf, Annex 2
5	10	11	9	B. atrophaeus	Swab	Swab Validation	Christine Moissl-Eichinger	Source: Approval_of_recovery_efficiency_for_nylon_flocked_swab.pdf, Annex 2
5	10	12	7	B. atrophaeus	Swab	Swab Validation	Christine Moissl-Eichinger	Source: Approval_of_recovery_efficiency_for_nylon_flocked_swab.pdf, Annex 2
5	10	13	7	B. atrophaeus	Swab	Swab Validation	Christine Moissl-Eichinger	Source: Approval_of_recovery_efficiency_for_nylon_flocked_swab.pdf, Annex 2
5	10	14	5	B. atrophaeus	Swab	Swab Validation	Christine Moissl-Eichinger	Source: Approval_of_recovery_efficiency_for_nylon_flocked_swab.pdf, Annex 2
5	10	15	6	B. atrophaeus	Swab	Swab Validation	Christine Moissl-Eichinger	Source: Approval_of_recovery_efficiency_for_nylon_flocked_swab.pdf, Annex 2
5	10	16	5	B. atrophaeus	Swab	Swab Validation	Christine Moissl-Eichinger	Source: Approval_of_recovery_efficiency_for_nylon_flocked_swab.pdf, Annex 2
5	10	17	10	B. atrophaeus	Swab	Swab Validation	Christine Moissl-Eichinger	Source: Approval_of_recovery_efficiency_for_nylon_flocked_swab.pdf, Annex 2
5	10	18	5	B. atrophaeus	Swab	Swab Validation	Christine Moissl-Eichinger	Source: Approval_of_recovery_efficiency_for_nylon_flocked_swab.pdf, Annex 2
5	10	19	4	B. atrophaeus	Swab	Swab Validation	Christine Moissl-Eichinger	Source: Approval_of_recovery_efficiency_for_nylon_flocked_swab.pdf, Annex 2
5	10	20	4	B. atrophaeus	Swab	Swab Validation	Christine Moissl-Eichinger	Source: Approval_of_recovery_efficiency_for_nylon_flocked_swab.pdf, Annex 2
5	10	21	3	B. atrophaeus	Swab	Swab Validation	Christine Moissl-Eichinger	Source: Approval_of_recovery_efficiency_for_nylon_flocked_swab.pdf, Annex 2
5	10	22	3	B. atrophaeus	Swab	Swab Validation	Christine Moissl-Eichinger	Source: Approval_of_recovery_efficiency_for_nylon_flocked_swab.pdf, Annex 2
5	10	23	6	B. atrophaeus	Swab	Swab Validation	Christine Moissl-Eichinger	Source: Approval_of_recovery_efficiency_for_nylon_flocked_swab.pdf, Annex 2
5	10	24	5	B. atrophaeus	Swab	Swab Validation	Christine Moissl-Eichinger	Source: Approval_of_recovery_efficiency_for_nylon_flocked_swab.pdf, Annex 2
5	10	25	4	B. atrophaeus	Swab	Swab Validation	Christine Moissl-Eichinger	Source: Approval_of_recovery_efficiency_for_nylon_flocked_swab.pdf, Annex 2
5	10	26	9	B. atrophaeus	Swab	Swab Validation	Christine Moissl-Eichinger	Source: Approval_of_recovery_efficiency_for_nylon_flocked_swab.pdf, Annex 2
5	10	27	12	B. atrophaeus	Swab	Swab Validation	Christine Moissl-Eichinger	Source: Approval_of_recovery_efficiency_for_nylon_flocked_swab.pdf, Annex 2
3	6	1	5	B. atrophaeus	Swab	Swab Validation	Christine Moissl-Eichinger	Source: Approval_of_recovery_efficiency_for_nylon_flocked_swab.pdf, Annex 2
3	6	2	3	B. atrophaeus	Swab	Swab Validation	Christine Moissl-Eichinger	Source: Approval_of_recovery_efficiency_for_nylon_flocked_swab.pdf, Annex 2
3	6	3	4	B. atrophaeus	Swab	Swab Validation	Christine Moissl-Eichinger	Source: Approval_of_recovery_efficiency_for_nylon_flocked_swab.pdf, Annex 2
3	6	4	1	B. atrophaeus	Swab	Swab Validation	Christine Moissl-Eichinger	Source: Approval_of_recovery_efficiency_for_nylon_flocked_swab.pdf, Annex 2
3	6	5	3	B. atrophaeus	Swab	Swab Validation	Christine Moissl-Eichinger	Source: Approval_of_recovery_efficiency_for_nylon_flocked_swab.pdf, Annex 2
3	6	6	1	B. atrophaeus	Swab	Swab Validation	Christine Moissl-Eichinger	Source: Approval_of_recovery_efficiency_for_nylon_flocked_swab.pdf, Annex 2
3	6	7	6	B. atrophaeus	Swab	Swab Validation	Christine Moissl-Eichinger	Source: Approval_of_recovery_efficiency_for_nylon_flocked_swab.pdf, Annex 2
3	6	8	3	B. atrophaeus	Swab	Swab Validation	Christine Moissl-Eichinger	Source: Approval_of_recovery_efficiency_for_nylon_flocked_swab.pdf, Annex 2
3	6	9	3	B. atrophaeus	Swab	Swab Validation	Christine Moissl-Eichinger	Source: Approval_of_recovery_efficiency_for_nylon_flocked_swab.pdf, Annex 2
3	6	10	2	B. atrophaeus	Swab	Swab Validation	Christine Moissl-Eichinger	Source: Approval_of_recovery_efficiency_for_nylon_flocked_swab.pdf, Annex 2
3	6	11	5	B. atrophaeus	Swab	Swab Validation	Christine Moissl-Eichinger	Source: Approval_of_recovery_efficiency_for_nylon_flocked_swab.pdf, Annex 2
3	6	12	6	B. atrophaeus	Swab	Swab Validation	Christine Moissl-Eichinger	Source: Approval_of_recovery_efficiency_for_nylon_flocked_swab.pdf, Annex 2
3	6	13	4	B. atrophaeus	Swab	Swab Validation	Christine Moissl-Eichinger	Source: Approval_of_recovery_efficiency_for_nylon_flocked_swab.pdf, Annex 2
3	6	14	5	B. atrophaeus	Swab	Swab Validation	Christine Moissl-Eichinger	Source: Approval_of_recovery_efficiency_for_nylon_flocked_swab.pdf, Annex 2
3	6	15	3	B. atrophaeus	Swab	Swab Validation	Christine Moissl-Eichinger	Source: Approval_of_recovery_efficiency_for_nylon_flocked_swab.pdf, Annex 2
3	6	16	2	B. atrophaeus	Swab	Swab Validation	Christine Moissl-Eichinger	Source: Approval_of_recovery_efficiency_for_nylon_flocked_swab.pdf, Annex 2
3	6	17	2	B. atrophaeus	Swab	Swab Validation	Christine Moissl-Eichinger	Source: Approval_of_recovery_efficiency_for_nylon_flocked_swab.pdf, Annex 2
3	6	18	5	B. atrophaeus	Swab	Swab Validation	Christine Moissl-Eichinger	Source: Approval_of_recovery_efficiency_for_nylon_flocked_swab.pdf, Annex 2
3	6	19	4	B. atrophaeus	Swab	Swab Validation	Christine Moissl-Eichinger	Source: Approval_of_recovery_efficiency_for_nylon_flocked_swab.pdf, Annex 2
3	6	20	1	B. atrophaeus	Swab	Swab Validation	Christine Moissl-Eichinger	Source: Approval_of_recovery_efficiency_for_nylon_flocked_swab.pdf, Annex 2
3	6	21	3	B. atrophaeus	Swab	Swab Validation	Christine Moissl-Eichinger	Source: Approval_of_recovery_efficiency_for_nylon_flocked_swab.pdf, Annex 2
3	6	22	2	B. atrophaeus	Swab	Swab Validation	Christine Moissl-Eichinger	Source: Approval_of_recovery_efficiency_for_nylon_flocked_swab.pdf, Annex 2
3	6	23	1	B. atrophaeus	Swab	Swab Validation	Christine Moissl-Eichinger	Source: Approval_of_recovery_efficiency_for_nylon_flocked_swab.pdf, Annex 2
3	6	24	4	B. atrophaeus	Swab	Swab Validation	Christine Moissl-Eichinger	Source: Approval_of_recovery_efficiency_for_nylon_flocked_swab.pdf, Annex 2
3	6	25	0	B. atrophaeus	Swab	Swab Validation	Christine Moissl-Eichinger	Source: Approval_of_recovery_efficiency_for_nylon_flocked_swab.pdf, Annex 2
3	6	26	4	B. atrophaeus	Swab	Swab Validation	Christine Moissl-Eichinger	Source: Approval_of_recovery_efficiency_for_nylon_flocked_swab.pdf, Annex 2
3	6	27	2	B. atrophaeus	Swab	Swab Validation	Christine Moissl-Eichinger	Source: Approval_of_recovery_efficiency_for_nylon_flocked_swab.pdf, Annex 2
3	6	28	4	B. atrophaeus	Swab	Swab Validation	Christine Moissl-Eichinger	Source: Approval_of_recovery_efficiency_for_nylon_flocked_swab.pdf, Annex 2
3	6	29	3	B. atrophaeus	Swab	Swab Validation	Christine Moissl-Eichinger	Source: Approval_of_recovery_efficiency_for_nylon_flocked_swab.pdf, Annex 2
3	6	30	4	B. atrophaeus	Swab	Swab Validation	Christine Moissl-Eichinger	Source: Approval_of_recovery_efficiency_for_nylon_flocked_swab.pdf, Annex 2
3	6	31	4	B. atrophaeus	Swab	Swab Validation	Christine Moissl-Eichinger	Source: Approval_of_recovery_efficiency_for_nylon_flocked_swab.pdf, Annex 2
3	6	32	4	B. atrophaeus	Swab	Swab Validation	Christine Moissl-Eichinger	Source: Approval_of_recovery_efficiency_for_nylon_flocked_swab.pdf, Annex 2
3	6	33	5	B. atrophaeus	Swab	Swab Validation	Christine Moissl-Eichinger	Source: Approval_of_recovery_efficiency_for_nylon_flocked_swab.pdf, Annex 2
3	6	34	3	B. atrophaeus	Swab	Swab Validation	Christine Moissl-Eichinger	Source: Approval_of_recovery_efficiency_for_nylon_flocked_swab.pdf, Annex 2
100	200	1	76	B. megaterium	Swab	Swab Validation	Christine Moissl-Eichinger	Source: Approval_of_recovery_efficiency_for_nylon_flocked_swab.pdf, Annex 2
100	200	2	99	B. megaterium	Swab	Swab Validation	Christine Moissl-Eichinger	Source: Approval_of_recovery_efficiency_for_nylon_flocked_swab.pdf, Annex 2
100	200	3	102	B. megaterium	Swab	Swab Validation	Christine Moissl-Eichinger	Source: Approval_of_recovery_efficiency_for_nylon_flocked_swab.pdf, Annex 2
100	200	4	99	B. megaterium	Swab	Swab Validation	Christine Moissl-Eichinger	Source: Approval_of_recovery_efficiency_for_nylon_flocked_swab.pdf, Annex 2
100	200	5	105	B. megaterium	Swab	Swab Validation	Christine Moissl-Eichinger	Source: Approval_of_recovery_efficiency_for_nylon_flocked_swab.pdf, Annex 2
100	200	6	108	B. megaterium	Swab	Swab Validation	Christine Moissl-Eichinger	Source: Approval_of_recovery_efficiency_for_nylon_flocked_swab.pdf, Annex 2
100	200	7	103	B. megaterium	Swab	Swab Validation	Christine Moissl-Eichinger	Source: Approval_of_recovery_efficiency_for_nylon_flocked_swab.pdf, Annex 2
100	200	8	100	B. megaterium	Swab	Swab Validation	Christine Moissl-Eichinger	Source: Approval_of_recovery_efficiency_for_nylon_flocked_swab.pdf, Annex 2
100	200	9	104	B. megaterium	Swab	Swab Validation	Christine Moissl-Eichinger	Source: Approval_of_recovery_efficiency_for_nylon_flocked_swab.pdf, Annex 2
100	200	10	91	B. megaterium	Swab	Swab Validation	Christine Moissl-Eichinger	Source: Approval_of_recovery_efficiency_for_nylon_flocked_swab.pdf, Annex 2
100	200	11	105	B. megaterium	Swab	Swab Validation	Christine Moissl-Eichinger	Source: Approval_of_recovery_efficiency_for_nylon_flocked_swab.pdf, Annex 2
100	200	12	107	B. megaterium	Swab	Swab Validation	Christine Moissl-Eichinger	Source: Approval_of_recovery_efficiency_for_nylon_flocked_swab.pdf, Annex 2
100	200	13	105	B. megaterium	Swab	Swab Validation	Christine Moissl-Eichinger	Source: Approval_of_recovery_efficiency_for_nylon_flocked_swab.pdf, Annex 2
100	200	14	119	B. megaterium	Swab	Swab Validation	Christine Moissl-Eichinger	Source: Approval_of_recovery_efficiency_for_nylon_flocked_swab.pdf, Annex 2
100	200	15	92	B. megaterium	Swab	Swab Validation	Christine Moissl-Eichinger	Source: Approval_of_recovery_efficiency_for_nylon_flocked_swab.pdf, Annex 2
100	200	1	126	B. megaterium 2c1	Swab	Swab Validation	Christine Moissl-Eichinger	Source: Approval_of_recovery_efficiency_for_nylon_flocked_swab.pdf, Annex 2
100	200	2	93	B. megaterium 2c1	Swab	Swab Validation	Christine Moissl-Eichinger	Source: Approval_of_recovery_efficiency_for_nylon_flocked_swab.pdf, Annex 2
100	200	3	95	B. megaterium 2c1	Swab	Swab Validation	Christine Moissl-Eichinger	Source: Approval_of_recovery_efficiency_for_nylon_flocked_swab.pdf, Annex 2
100	200	4	100	B. megaterium 2c1	Swab	Swab Validation	Christine Moissl-Eichinger	Source: Approval_of_recovery_efficiency_for_nylon_flocked_swab.pdf, Annex 2
100	200	5	91	B. megaterium 2c1	Swab	Swab Validation	Christine Moissl-Eichinger	Source: Approval_of_recovery_efficiency_for_nylon_flocked_swab.pdf, Annex 2
100	200	6	85	B. megaterium 2c1	Swab	Swab Validation	Christine Moissl-Eichinger	Source: Approval_of_recovery_efficiency_for_nylon_flocked_swab.pdf, Annex 2
100	200	7	105	B. megaterium 2c1	Swab	Swab Validation	Christine Moissl-Eichinger	Source: Approval_of_recovery_efficiency_for_nylon_flocked_swab.pdf, Annex 2
100	200	8	100	B. megaterium 2c1	Swab	Swab Validation	Christine Moissl-Eichinger	Source: Approval_of_recovery_efficiency_for_nylon_flocked_swab.pdf, Annex 2
100	200	9	137	B. megaterium 2c1	Swab	Swab Validation	Christine Moissl-Eichinger	Source: Approval_of_recovery_efficiency_for_nylon_flocked_swab.pdf, Annex 2
100	200	10	126	B. megaterium 2c1	Swab	Swab Validation	Christine Moissl-Eichinger	Source: Approval_of_recovery_efficiency_for_nylon_flocked_swab.pdf, Annex 2
100	200	11	105	B. megaterium 2c1	Swab	Swab Validation	Christine Moissl-Eichinger	Source: Approval_of_recovery_efficiency_for_nylon_flocked_swab.pdf, Annex 2
100	200	12	122	B. megaterium 2c1	Swab	Swab Validation	Christine Moissl-Eichinger	Source: Approval_of_recovery_efficiency_for_nylon_flocked_swab.pdf, Annex 2
100	200	1	91	B. safensis	Swab	Swab Validation	Christine Moissl-Eichinger	Source: Approval_of_recovery_efficiency_for_nylon_flocked_swab.pdf, Annex 2
100	200	2	121	B. safensis	Swab	Swab Validation	Christine Moissl-Eichinger	Source: Approval_of_recovery_efficiency_for_nylon_flocked_swab.pdf, Annex 2
100	200	3	89	B. safensis	Swab	Swab Validation	Christine Moissl-Eichinger	Source: Approval_of_recovery_efficiency_for_nylon_flocked_swab.pdf, Annex 2
100	200	4	109	B. safensis	Swab	Swab Validation	Christine Moissl-Eichinger	Source: Approval_of_recovery_efficiency_for_nylon_flocked_swab.pdf, Annex 2
100	200	5	95	B. safensis	Swab	Swab Validation	Christine Moissl-Eichinger	Source: Approval_of_recovery_efficiency_for_nylon_flocked_swab.pdf, Annex 2
100	200	6	99	B. safensis	Swab	Swab Validation	Christine Moissl-Eichinger	Source: Approval_of_recovery_efficiency_for_nylon_flocked_swab.pdf, Annex 2
100	200	7	104	B. safensis	Swab	Swab Validation	Christine Moissl-Eichinger	Source: Approval_of_recovery_efficiency_for_nylon_flocked_swab.pdf, Annex 2
100	200	8	116	B. safensis	Swab	Swab Validation	Christine Moissl-Eichinger	Source: Approval_of_recovery_efficiency_for_nylon_flocked_swab.pdf, Annex 2
100	200	9	97	B. safensis	Swab	Swab Validation	Christine Moissl-Eichinger	Source: Approval_of_recovery_efficiency_for_nylon_flocked_swab.pdf, Annex 2
100	200	10	104	B. safensis	Swab	Swab Validation	Christine Moissl-Eichinger	Source: Approval_of_recovery_efficiency_for_nylon_flocked_swab.pdf, Annex 2
100	200	1	84	B. thuringiensis	Swab	Swab Validation	Christine Moissl-Eichinger	Source: Approval_of_recovery_efficiency_for_nylon_flocked_swab.pdf, Annex 2
100	200	2	80	B. thuringiensis	Swab	Swab Validation	Christine Moissl-Eichinger	Source: Approval_of_recovery_efficiency_for_nylon_flocked_swab.pdf, Annex 2
100	200	3	97	B. thuringiensis	Swab	Swab Validation	Christine Moissl-Eichinger	Source: Approval_of_recovery_efficiency_for_nylon_flocked_swab.pdf, Annex 2
100	200	4	84	B. thuringiensis	Swab	Swab Validation	Christine Moissl-Eichinger	Source: Approval_of_recovery_efficiency_for_nylon_flocked_swab.pdf, Annex 2
100	200	5	91	B. thuringiensis	Swab	Swab Validation	Christine Moissl-Eichinger	Source: Approval_of_recovery_efficiency_for_nylon_flocked_swab.pdf, Annex 2
100	200	6	93	B. thuringiensis	Swab	Swab Validation	Christine Moissl-Eichinger	Source: Approval_of_recovery_efficiency_for_nylon_flocked_swab.pdf, Annex 2
100	200	7	78	B. thuringiensis	Swab	Swab Validation	Christine Moissl-Eichinger	Source: Approval_of_recovery_efficiency_for_nylon_flocked_swab.pdf, Annex 2
100	200	8	103	B. thuringiensis	Swab	Swab Validation	Christine Moissl-Eichinger	Source: Approval_of_recovery_efficiency_for_nylon_flocked_swab.pdf, Annex 2
100	200	9	89	B. thuringiensis	Swab	Swab Validation	Christine Moissl-Eichinger	Source: Approval_of_recovery_efficiency_for_nylon_flocked_swab.pdf, Annex 2
100	200	10	95	B. thuringiensis	Swab	Swab Validation	Christine Moissl-Eichinger	Source: Approval_of_recovery_efficiency_for_nylon_flocked_swab.pdf, Annex 2
100	200	1	90	B. thuringiensis E24	Swab	Swab Validation	Christine Moissl-Eichinger	Source: Approval_of_recovery_efficiency_for_nylon_flocked_swab.pdf, Annex 2
100	200	2	84	B. thuringiensis E24	Swab	Swab Validation	Christine Moissl-Eichinger	Source: Approval_of_recovery_efficiency_for_nylon_flocked_swab.pdf, Annex 2
100	200	3	76	B. thuringiensis E24	Swab	Swab Validation	Christine Moissl-Eichinger	Source: Approval_of_recovery_efficiency_for_nylon_flocked_swab.pdf, Annex 2
100	200	4	106	B. thuringiensis E24	Swab	Swab Validation	Christine Moissl-Eichinger	Source: Approval_of_recovery_efficiency_for_nylon_flocked_swab.pdf, Annex 2
100	200	5	90	B. thuringiensis E24	Swab	Swab Validation	Christine Moissl-Eichinger	Source: Approval_of_recovery_efficiency_for_nylon_flocked_swab.pdf, Annex 2
100	200	6	110	B. thuringiensis E24	Swab	Swab Validation	Christine Moissl-Eichinger	Source: Approval_of_recovery_efficiency_for_nylon_flocked_swab.pdf, Annex 2
100	200	7	80	B. thuringiensis E24	Swab	Swab Validation	Christine Moissl-Eichinger	Source: Approval_of_recovery_efficiency_for_nylon_flocked_swab.pdf, Annex 2
100	200	8	102	B. thuringiensis E24	Swab	Swab Validation	Christine Moissl-Eichinger	Source: Approval_of_recovery_efficiency_for_nylon_flocked_swab.pdf, Annex 2
100	200	9	88	B. thuringiensis E24	Swab	Swab Validation	Christine Moissl-Eichinger	Source: Approval_of_recovery_efficiency_for_nylon_flocked_swab.pdf, Annex 2
100	200	10	92	B. thuringiensis E24	Swab	Swab Validation	Christine Moissl-Eichinger	Source: Approval_of_recovery_efficiency_for_nylon_flocked_swab.pdf, Annex 2
100	200	11	96	B. thuringiensis E24	Swab	Swab Validation	Christine Moissl-Eichinger	Source: Approval_of_recovery_efficiency_for_nylon_flocked_swab.pdf, Annex 2
100	200	12	116	B. thuringiensis E24	Swab	Swab Validation	Christine Moissl-Eichinger	Source: Approval_of_recovery_efficiency_for_nylon_flocked_swab.pdf, Annex 2
100	200	13	110	B. thuringiensis E24	Swab	Swab Validation	Christine Moissl-Eichinger	Source: Approval_of_recovery_efficiency_for_nylon_flocked_swab.pdf, Annex 2
100	200	14	102	B. thuringiensis E24	Swab	Swab Validation	Christine Moissl-Eichinger	Source: Approval_of_recovery_efficiency_for_nylon_flocked_swab.pdf, Annex 2
100	200	15	100	B. thuringiensis E24	Swab	Swab Validation	Christine Moissl-Eichinger	Source: Approval_of_recovery_efficiency_for_nylon_flocked_swab.pdf, Annex 2
16	1200	1	13	B. atrophaeus	Wipe	TX3224 Wipe	Jason Johns
16	1200	2	12	B. atrophaeus	Wipe	TX3224 Wipe	Jason Johns
16	1200	3	19	B. atrophaeus	Wipe	TX3224 Wipe	Jason Johns
16	1200	4	8	B. atrophaeus	Wipe	TX3224 Wipe	Jason Johns
16	1200	5	18	B. atrophaeus	Wipe	TX3224 Wipe	Jason Johns
16	1200	6	16	B. atrophaeus	Wipe	TX3224 Wipe	Jason Johns
16	1200	7	15	B. atrophaeus	Wipe	TX3224 Wipe	Jason Johns
16	1200	8	14	B. atrophaeus	Wipe	TX3224 Wipe	Jason Johns
16	1200	9	18	B. atrophaeus	Wipe	TX3224 Wipe	Jason Johns
16	1200	10	17	B. atrophaeus	Wipe	TX3224 Wipe	Jason Johns
16	1200	11	22	B. atrophaeus	Wipe	TX3224 Wipe	Jason Johns
16	1200	12	13	B. atrophaeus	Wipe	TX3224 Wipe	Jason Johns
16	1200	13	20	B. atrophaeus	Wipe	TX3224 Wipe	Jason Johns
16	1200	14	21	B. atrophaeus	Wipe	TX3224 Wipe	Jason Johns
16	1200	15	10	B. atrophaeus	Wipe	TX3224 Wipe	Jason Johns
16	1200	16	18	B. atrophaeus	Wipe	TX3224 Wipe	Jason Johns
16	1200	17	18	B. atrophaeus	Wipe	TX3224 Wipe	Jason Johns
16	1200	18	11	B. atrophaeus	Wipe	TX3224 Wipe	Jason Johns
16	1200	19	30	B. atrophaeus	Wipe	TX3224 Wipe	Jason Johns
16	1200	20	21	B. atrophaeus	Wipe	TX3224 Wipe	Jason Johns
50	4000	1	56	B. atrophaeus	Wipe	TX3224 Wipe	Jason Johns
50	4000	2	44	B. atrophaeus	Wipe	TX3224 Wipe	Jason Johns
50	4000	3	43	B. atrophaeus	Wipe	TX3224 Wipe	Jason Johns
50	4000	4	44	B. atrophaeus	Wipe	TX3224 Wipe	Jason Johns
50	4000	5	38	B. atrophaeus	Wipe	TX3224 Wipe	Jason Johns
50	4000	6	36	B. atrophaeus	Wipe	TX3224 Wipe	Jason Johns
50	4000	7	56	B. atrophaeus	Wipe	TX3224 Wipe	Jason Johns
50	4000	8	36	B. atrophaeus	Wipe	TX3224 Wipe	Jason Johns
50	4000	9	41	B. atrophaeus	Wipe	TX3224 Wipe	Jason Johns
50	4000	10	41	B. atrophaeus	Wipe	TX3224 Wipe	Jason Johns
160	1800	1	178	B. atrophaeus	Wipe	TX3224 Wipe	Jason Johns		unsure about microliters of solution used
160	1800	2	168	B. atrophaeus	Wipe	TX3224 Wipe	Jason Johns		unsure about microliters of solution used
160	1800	3	184	B. atrophaeus	Wipe	TX3224 Wipe	Jason Johns		unsure about microliters of solution used
160	1800	4	168	B. atrophaeus	Wipe	TX3224 Wipe	Jason Johns		unsure about microliters of solution used
160	1800	5	153	B. atrophaeus	Wipe	TX3224 Wipe	Jason Johns		unsure about microliters of solution used
160	1800	6	181	B. atrophaeus	Wipe	TX3224 Wipe	Jason Johns		unsure about microliters of solution used
160	1800	7	158	B. atrophaeus	Wipe	TX3224 Wipe	Jason Johns		unsure about microliters of solution used
160	1800	8	170	B. atrophaeus	Wipe	TX3224 Wipe	Jason Johns		unsure about microliters of solution used
160	1800	9	165	B. atrophaeus	Wipe	TX3224 Wipe	Jason Johns		unsure about microliters of solution used
160	1800	10	178	B. atrophaeus	Wipe	TX3224 Wipe	Jason Johns		unsure about microliters of solution used
200	2800	1	181	B. atrophaeus	Wipe	TX3224 Wipe	Jason Johns		unsure about microliters of solution used
200	2800	2	172	B. atrophaeus	Wipe	TX3224 Wipe	Jason Johns		unsure about microliters of solution used
200	2800	3	181	B. atrophaeus	Wipe	TX3224 Wipe	Jason Johns		unsure about microliters of solution used
200	2800	4	193	B. atrophaeus	Wipe	TX3224 Wipe	Jason Johns		unsure about microliters of solution used
200	2800	5	217	B. atrophaeus	Wipe	TX3224 Wipe	Jason Johns		unsure about microliters of solution used
200	2800	6	178	B. atrophaeus	Wipe	TX3224 Wipe	Jason Johns		unsure about microliters of solution used
200	2800	7	196	B. atrophaeus	Wipe	TX3224 Wipe	Jason Johns		unsure about microliters of solution used
200	2800	8	176	B. atrophaeus	Wipe	TX3224 Wipe	Jason Johns		unsure about microliters of solution used
200	2800	9	182	B. atrophaeus	Wipe	TX3224 Wipe	Jason Johns		unsure about microliters of solution used
200	2800	10	179	B. atrophaeus	Wipe	TX3224 Wipe	Jason Johns		unsure about microliters of solution used
400	4500	1	538	B. atrophaeus	Wipe	TX3224 Wipe	Jason Johns		unsure about microliters of solution used
400	4500	2	528	B. atrophaeus	Wipe	TX3224 Wipe	Jason Johns		unsure about microliters of solution used
400	4500	3	481	B. atrophaeus	Wipe	TX3224 Wipe	Jason Johns		unsure about microliters of solution used
400	4500	4	511	B. atrophaeus	Wipe	TX3224 Wipe	Jason Johns		unsure about microliters of solution used
400	4500	5	528	B. atrophaeus	Wipe	TX3224 Wipe	Jason Johns		unsure about microliters of solution used
400	4500	6	486	B. atrophaeus	Wipe	TX3224 Wipe	Jason Johns		unsure about microliters of solution used
400	4500	7	488	B. atrophaeus	Wipe	TX3224 Wipe	Jason Johns		unsure about microliters of solution used
400	4500	8	512	B. atrophaeus	Wipe	TX3224 Wipe	Jason Johns		unsure about microliters of solution used
400	4500	9	489	B. atrophaeus	Wipe	TX3224 Wipe	Jason Johns		unsure about microliters of solution used
400	4500	10	544	B. atrophaeus	Wipe	TX3224 Wipe	Jason Johns		unsure about microliters of solution used
16	750	1	20	B. atrophaeus	Wipe	TX3211 Wipe	Jason Johns
16	750	2	6	B. atrophaeus	Wipe	TX3211 Wipe	Jason Johns
16	750	3	18	B. atrophaeus	Wipe	TX3211 Wipe	Jason Johns
16	750	4	19	B. atrophaeus	Wipe	TX3211 Wipe	Jason Johns
16	750	5	15	B. atrophaeus	Wipe	TX3211 Wipe	Jason Johns
16	750	6	16	B. atrophaeus	Wipe	TX3211 Wipe	Jason Johns
16	750	7	10	B. atrophaeus	Wipe	TX3211 Wipe	Jason Johns
16	750	8	14	B. atrophaeus	Wipe	TX3211 Wipe	Jason Johns
16	750	9	16	B. atrophaeus	Wipe	TX3211 Wipe	Jason Johns
16	750	10	23	B. atrophaeus	Wipe	TX3211 Wipe	Jason Johns
16	750	1	22	B. atrophaeus	Wipe	TX3211 Wipe	Jason Johns
16	750	2	14	B. atrophaeus	Wipe	TX3211 Wipe	Jason Johns
16	750	3	13	B. atrophaeus	Wipe	TX3211 Wipe	Jason Johns
16	750	4	14	B. atrophaeus	Wipe	TX3211 Wipe	Jason Johns
16	750	5	13	B. atrophaeus	Wipe	TX3211 Wipe	Jason Johns
16	750	6	15	B. atrophaeus	Wipe	TX3211 Wipe	Jason Johns
16	750	7	18	B. atrophaeus	Wipe	TX3211 Wipe	Jason Johns
16	750	8	13	B. atrophaeus	Wipe	TX3211 Wipe	Jason Johns
16	750	9	13	B. atrophaeus	Wipe	TX3211 Wipe	Jason Johns
16	750	10	23	B. atrophaeus	Wipe	TX3211 Wipe	Jason Johns
50	800	1	42	B. atrophaeus	Wipe	TX3211 Wipe	Jason Johns
50	800	2	49	B. atrophaeus	Wipe	TX3211 Wipe	Jason Johns
50	800	3	46	B. atrophaeus	Wipe	TX3211 Wipe	Jason Johns
50	800	4	59	B. atrophaeus	Wipe	TX3211 Wipe	Jason Johns
50	800	5	58	B. atrophaeus	Wipe	TX3211 Wipe	Jason Johns
50	800	6	48	B. atrophaeus	Wipe	TX3211 Wipe	Jason Johns
50	800	7	47	B. atrophaeus	Wipe	TX3211 Wipe	Jason Johns
50	800	8	50	B. atrophaeus	Wipe	TX3211 Wipe	Jason Johns
50	800	9	42	B. atrophaeus	Wipe	TX3211 Wipe	Jason Johns
50	800	10	40	B. atrophaeus	Wipe	TX3211 Wipe	Jason Johns
400	670	1	432	B. atrophaeus	Wipe	TX3211 Wipe	Jason Johns
400	670	2	423	B. atrophaeus	Wipe	TX3211 Wipe	Jason Johns
400	670	3	433	B. atrophaeus	Wipe	TX3211 Wipe	Jason Johns
400	670	4	394	B. atrophaeus	Wipe	TX3211 Wipe	Jason Johns
400	670	5	405	B. atrophaeus	Wipe	TX3211 Wipe	Jason Johns
400	670	6	426	B. atrophaeus	Wipe	TX3211 Wipe	Jason Johns
400	670	7	395	B. atrophaeus	Wipe	TX3211 Wipe	Jason Johns
400	670	8	446	B. atrophaeus	Wipe	TX3211 Wipe	Jason Johns
400	670	9	423	B. atrophaeus	Wipe	TX3211 Wipe	Jason Johns
400	670	10	412	B. atrophaeus	Wipe	TX3211 Wipe	Jason Johns
200		1	214	B. atrophaeus	Wipe	TX3211 Wipe	Jason Johns		no data recorded for microliters of solution used
200		2	207	B. atrophaeus	Wipe	TX3211 Wipe	Jason Johns		no data recorded for microliters of solution used
200		3	219	B. atrophaeus	Wipe	TX3211 Wipe	Jason Johns		no data recorded for microliters of solution used
200		4	222	B. atrophaeus	Wipe	TX3211 Wipe	Jason Johns		no data recorded for microliters of solution used
200		5	210	B. atrophaeus	Wipe	TX3211 Wipe	Jason Johns		no data recorded for microliters of solution used
200		6	240	B. atrophaeus	Wipe	TX3211 Wipe	Jason Johns		no data recorded for microliters of solution used
200		7	187	B. atrophaeus	Wipe	TX3211 Wipe	Jason Johns		no data recorded for microliters of solution used
200		8	203	B. atrophaeus	Wipe	TX3211 Wipe	Jason Johns		no data recorded for microliters of solution used
200		9	227	B. atrophaeus	Wipe	TX3211 Wipe	Jason Johns		no data recorded for microliters of solution used
200		10	228	B. atrophaeus	Wipe	TX3211 Wipe	Jason Johns		no data recorded for microliters of solution used
160		1	147	B. atrophaeus	Wipe	TX3211 Wipe	Jason Johns		no data recorded for microliters of solution used
160		2	162	B. atrophaeus	Wipe	TX3211 Wipe	Jason Johns		no data recorded for microliters of solution used
160		3	152	B. atrophaeus	Wipe	TX3211 Wipe	Jason Johns		no data recorded for microliters of solution used
160		4	174	B. atrophaeus	Wipe	TX3211 Wipe	Jason Johns		no data recorded for microliters of solution used
160		5	153	B. atrophaeus	Wipe	TX3211 Wipe	Jason Johns		no data recorded for microliters of solution used
160		6	151	B. atrophaeus	Wipe	TX3211 Wipe	Jason Johns		no data recorded for microliters of solution used
160		7	181	B. atrophaeus	Wipe	TX3211 Wipe	Jason Johns		no data recorded for microliters of solution used
160		8	150	B. atrophaeus	Wipe	TX3211 Wipe	Jason Johns		no data recorded for microliters of solution used
160		9	185	B. atrophaeus	Wipe	TX3211 Wipe	Jason Johns		no data recorded for microliters of solution used
160		10	167	B. atrophaeus	Wipe	TX3211 Wipe	Jason Johns		no data recorded for microliters of solution used
800		1	723	B. atrophaeus	Wipe	TX3211 Wipe	Jason Johns		no data recorded for microliters of solution used; truncated Recovered value (removed .2 from end to make this value an integer)
400		1	373	B. megaterium	Wipe	Wipe	Jason Johns		Since both TX3211 and TX3224 appear to have had identical coupon preparation for controls, the counts from each species sample from each study are considered independent. The statistical analysis therefore randomly sums them to get a sample of a targeted 400 CFU per coupon. No data recorded for microliters of soluitons used
400		2	424	B. megaterium	Wipe	Wipe	Jason Johns		Since both TX3211 and TX3224 appear to have had identical coupon preparation for controls, the counts from each species sample from each study are considered independent. The statistical analysis therefore randomly sums them to get a sample of a targeted 400 CFU per coupon. No data recorded for microliters of soluitons used
400		3	421	B. megaterium	Wipe	Wipe	Jason Johns		Since both TX3211 and TX3224 appear to have had identical coupon preparation for controls, the counts from each species sample from each study are considered independent. The statistical analysis therefore randomly sums them to get a sample of a targeted 400 CFU per coupon. No data recorded for microliters of soluitons used
400		4	375	B. megaterium	Wipe	Wipe	Jason Johns		Since both TX3211 and TX3224 appear to have had identical coupon preparation for controls, the counts from each species sample from each study are considered independent. The statistical analysis therefore randomly sums them to get a sample of a targeted 400 CFU per coupon. No data recorded for microliters of soluitons used
400		5	391	B. megaterium	Wipe	Wipe	Jason Johns		Since both TX3211 and TX3224 appear to have had identical coupon preparation for controls, the counts from each species sample from each study are considered independent. The statistical analysis therefore randomly sums them to get a sample of a targeted 400 CFU per coupon. No data recorded for microliters of soluitons used
400		6	387	B. megaterium	Wipe	Wipe	Jason Johns		Since both TX3211 and TX3224 appear to have had identical coupon preparation for controls, the counts from each species sample from each study are considered independent. The statistical analysis therefore randomly sums them to get a sample of a targeted 400 CFU per coupon. No data recorded for microliters of soluitons used
400		7	401	B. megaterium	Wipe	Wipe	Jason Johns		Since both TX3211 and TX3224 appear to have had identical coupon preparation for controls, the counts from each species sample from each study are considered independent. The statistical analysis therefore randomly sums them to get a sample of a targeted 400 CFU per coupon. No data recorded for microliters of soluitons used
400		8	367	B. megaterium	Wipe	Wipe	Jason Johns		Since both TX3211 and TX3224 appear to have had identical coupon preparation for controls, the counts from each species sample from each study are considered independent. The statistical analysis therefore randomly sums them to get a sample of a targeted 400 CFU per coupon. No data recorded for microliters of soluitons used
400		9	405	B. megaterium	Wipe	Wipe	Jason Johns		Since both TX3211 and TX3224 appear to have had identical coupon preparation for controls, the counts from each species sample from each study are considered independent. The statistical analysis therefore randomly sums them to get a sample of a targeted 400 CFU per coupon. No data recorded for microliters of soluitons used
400		10	399	B. megaterium	Wipe	Wipe	Jason Johns		Since both TX3211 and TX3224 appear to have had identical coupon preparation for controls, the counts from each species sample from each study are considered independent. The statistical analysis therefore randomly sums them to get a sample of a targeted 400 CFU per coupon. No data recorded for microliters of soluitons used
400		1	385	B. megaterium 2c1	Wipe	Wipe	Jason Johns		Since both TX3211 and TX3224 appear to have had identical coupon preparation for controls, the counts from each species sample from each study are considered independent. The statistical analysis therefore randomly sums them to get a sample of a targeted 400 CFU per coupon. No data recorded for microliters of soluitons used
400		2	453	B. megaterium 2c1	Wipe	Wipe	Jason Johns		Since both TX3211 and TX3224 appear to have had identical coupon preparation for controls, the counts from each species sample from each study are considered independent. The statistical analysis therefore randomly sums them to get a sample of a targeted 400 CFU per coupon. No data recorded for microliters of soluitons used
400		3	472	B. megaterium 2c1	Wipe	Wipe	Jason Johns		Since both TX3211 and TX3224 appear to have had identical coupon preparation for controls, the counts from each species sample from each study are considered independent. The statistical analysis therefore randomly sums them to get a sample of a targeted 400 CFU per coupon. No data recorded for microliters of soluitons used
400		4	505	B. megaterium 2c1	Wipe	Wipe	Jason Johns		Since both TX3211 and TX3224 appear to have had identical coupon preparation for controls, the counts from each species sample from each study are considered independent. The statistical analysis therefore randomly sums them to get a sample of a targeted 400 CFU per coupon. No data recorded for microliters of soluitons used
400		5	452	B. megaterium 2c1	Wipe	Wipe	Jason Johns		Since both TX3211 and TX3224 appear to have had identical coupon preparation for controls, the counts from each species sample from each study are considered independent. The statistical analysis therefore randomly sums them to get a sample of a targeted 400 CFU per coupon. No data recorded for microliters of soluitons used
400		6	481	B. megaterium 2c1	Wipe	Wipe	Jason Johns		Since both TX3211 and TX3224 appear to have had identical coupon preparation for controls, the counts from each species sample from each study are considered independent. The statistical analysis therefore randomly sums them to get a sample of a targeted 400 CFU per coupon. No data recorded for microliters of soluitons used
400		7	512	B. megaterium 2c1	Wipe	Wipe	Jason Johns		Since both TX3211 and TX3224 appear to have had identical coupon preparation for controls, the counts from each species sample from each study are considered independent. The statistical analysis therefore randomly sums them to get a sample of a targeted 400 CFU per coupon. No data recorded for microliters of soluitons used
400		8	497	B. megaterium 2c1	Wipe	Wipe	Jason Johns		Since both TX3211 and TX3224 appear to have had identical coupon preparation for controls, the counts from each species sample from each study are considered independent. The statistical analysis therefore randomly sums them to get a sample of a targeted 400 CFU per coupon. No data recorded for microliters of soluitons used
400		9	493	B. megaterium 2c1	Wipe	Wipe	Jason Johns		Since both TX3211 and TX3224 appear to have had identical coupon preparation for controls, the counts from each species sample from each study are considered independent. The statistical analysis therefore randomly sums them to get a sample of a targeted 400 CFU per coupon. No data recorded for microliters of soluitons used
400		10	461	B. megaterium 2c1	Wipe	Wipe	Jason Johns		Since both TX3211 and TX3224 appear to have had identical coupon preparation for controls, the counts from each species sample from each study are considered independent. The statistical analysis therefore randomly sums them to get a sample of a targeted 400 CFU per coupon. No data recorded for microliters of soluitons used
400		1	488	B. safensis	Wipe	Wipe	Jason Johns		Since both TX3211 and TX3224 appear to have had identical coupon preparation for controls, the counts from each species sample from each study are considered independent. The statistical analysis therefore randomly sums them to get a sample of a targeted 400 CFU per coupon. No data recorded for microliters of soluitons used
400		2	438	B. safensis	Wipe	Wipe	Jason Johns		Since both TX3211 and TX3224 appear to have had identical coupon preparation for controls, the counts from each species sample from each study are considered independent. The statistical analysis therefore randomly sums them to get a sample of a targeted 400 CFU per coupon. No data recorded for microliters of soluitons used
400		3	441	B. safensis	Wipe	Wipe	Jason Johns		Since both TX3211 and TX3224 appear to have had identical coupon preparation for controls, the counts from each species sample from each study are considered independent. The statistical analysis therefore randomly sums them to get a sample of a targeted 400 CFU per coupon. No data recorded for microliters of soluitons used
400		4	430	B. safensis	Wipe	Wipe	Jason Johns		Since both TX3211 and TX3224 appear to have had identical coupon preparation for controls, the counts from each species sample from each study are considered independent. The statistical analysis therefore randomly sums them to get a sample of a targeted 400 CFU per coupon. No data recorded for microliters of soluitons used
400		5	429	B. safensis	Wipe	Wipe	Jason Johns		Since both TX3211 and TX3224 appear to have had identical coupon preparation for controls, the counts from each species sample from each study are considered independent. The statistical analysis therefore randomly sums them to get a sample of a targeted 400 CFU per coupon. No data recorded for microliters of soluitons used
400		6	443	B. safensis	Wipe	Wipe	Jason Johns		Since both TX3211 and TX3224 appear to have had identical coupon preparation for controls, the counts from each species sample from each study are considered independent. The statistical analysis therefore randomly sums them to get a sample of a targeted 400 CFU per coupon. Note that one of the two control values used for this data point used a value of 209 for the control result from fixing an a…
400		7	456	B. safensis	Wipe	Wipe	Jason Johns		Since both TX3211 and TX3224 appear to have had identical coupon preparation for controls, the counts from each species sample from each study are considered independent. The statistical analysis therefore randomly sums them to get a sample of a targeted 400 CFU per coupon. No data recorded for microliters of soluitons used
400		8	415	B. safensis	Wipe	Wipe	Jason Johns		Since both TX3211 and TX3224 appear to have had identical coupon preparation for controls, the counts from each species sample from each study are considered independent. The statistical analysis therefore randomly sums them to get a sample of a targeted 400 CFU per coupon. No data recorded for microliters of soluitons used
400		9	467	B. safensis	Wipe	Wipe	Jason Johns		Since both TX3211 and TX3224 appear to have had identical coupon preparation for controls, the counts from each species sample from each study are considered independent. The statistical analysis therefore randomly sums them to get a sample of a targeted 400 CFU per coupon. No data recorded for microliters of soluitons used
400		10	408	B. safensis	Wipe	Wipe	Jason Johns		Since both TX3211 and TX3224 appear to have had identical coupon preparation for controls, the counts from each species sample from each study are considered independent. The statistical analysis therefore randomly sums them to get a sample of a targeted 400 CFU per coupon. No data recorded for microliters of soluitons used
400		1	372	B. thuringiensis	Wipe	Wipe	Jason Johns		Since both TX3211 and TX3224 appear to have had identical coupon preparation for controls, the counts from each species sample from each study are considered independent. The statistical analysis therefore randomly sums them to get a sample of a targeted 400 CFU per coupon. No data recorded for microliters of soluitons used
400		2	331	B. thuringiensis	Wipe	Wipe	Jason Johns		Since both TX3211 and TX3224 appear to have had identical coupon preparation for controls, the counts from each species sample from each study are considered independent. The statistical analysis therefore randomly sums them to get a sample of a targeted 400 CFU per coupon. No data recorded for microliters of soluitons used
400		3	371	B. thuringiensis	Wipe	Wipe	Jason Johns		Since both TX3211 and TX3224 appear to have had identical coupon preparation for controls, the counts from each species sample from each study are considered independent. The statistical analysis therefore randomly sums them to get a sample of a targeted 400 CFU per coupon. No data recorded for microliters of soluitons used
400		4	348	B. thuringiensis	Wipe	Wipe	Jason Johns		Since both TX3211 and TX3224 appear to have had identical coupon preparation for controls, the counts from each species sample from each study are considered independent. The statistical analysis therefore randomly sums them to get a sample of a targeted 400 CFU per coupon. No data recorded for microliters of soluitons used
400		5	380	B. thuringiensis	Wipe	Wipe	Jason Johns		Since both TX3211 and TX3224 appear to have had identical coupon preparation for controls, the counts from each species sample from each study are considered independent. The statistical analysis therefore randomly sums them to get a sample of a targeted 400 CFU per coupon. No data recorded for microliters of soluitons used
400		6	392	B. thuringiensis	Wipe	Wipe	Jason Johns		Since both TX3211 and TX3224 appear to have had identical coupon preparation for controls, the counts from each species sample from each study are considered independent. The statistical analysis therefore randomly sums them to get a sample of a targeted 400 CFU per coupon. No data recorded for microliters of soluitons used
400		7	376	B. thuringiensis	Wipe	Wipe	Jason Johns		Since both TX3211 and TX3224 appear to have had identical coupon preparation for controls, the counts from each species sample from each study are considered independent. The statistical analysis therefore randomly sums them to get a sample of a targeted 400 CFU per coupon. No data recorded for microliters of soluitons used
400		8	385	B. thuringiensis	Wipe	Wipe	Jason Johns		Since both TX3211 and TX3224 appear to have had identical coupon preparation for controls, the counts from each species sample from each study are considered independent. The statistical analysis therefore randomly sums them to get a sample of a targeted 400 CFU per coupon. No data recorded for microliters of soluitons used
400		9	401	B. thuringiensis	Wipe	Wipe	Jason Johns		Since both TX3211 and TX3224 appear to have had identical coupon preparation for controls, the counts from each species sample from each study are considered independent. The statistical analysis therefore randomly sums them to get a sample of a targeted 400 CFU per coupon. No data recorded for microliters of soluitons used
400		10	365	B. thuringiensis	Wipe	Wipe	Jason Johns		Since both TX3211 and TX3224 appear to have had identical coupon preparation for controls, the counts from each species sample from each study are considered independent. The statistical analysis therefore randomly sums them to get a sample of a targeted 400 CFU per coupon. No data recorded for microliters of soluitons used
400		1	385	B. thuringiensis E24	Wipe	Wipe	Jason Johns		Since both TX3211 and TX3224 appear to have had identical coupon preparation for controls, the counts from each species sample from each study are considered independent. The statistical analysis therefore randomly sums them to get a sample of a targeted 400 CFU per coupon. No data recorded for microliters of soluitons used
400		2	371	B. thuringiensis E24	Wipe	Wipe	Jason Johns		Since both TX3211 and TX3224 appear to have had identical coupon preparation for controls, the counts from each species sample from each study are considered independent. The statistical analysis therefore randomly sums them to get a sample of a targeted 400 CFU per coupon. No data recorded for microliters of soluitons used
400		3	373	B. thuringiensis E24	Wipe	Wipe	Jason Johns		Since both TX3211 and TX3224 appear to have had identical coupon preparation for controls, the counts from each species sample from each study are considered independent. The statistical analysis therefore randomly sums them to get a sample of a targeted 400 CFU per coupon. No data recorded for microliters of soluitons used
400		4	385	B. thuringiensis E24	Wipe	Wipe	Jason Johns		Since both TX3211 and TX3224 appear to have had identical coupon preparation for controls, the counts from each species sample from each study are considered independent. The statistical analysis therefore randomly sums them to get a sample of a targeted 400 CFU per coupon. No data recorded for microliters of soluitons used
400		5	353	B. thuringiensis E24	Wipe	Wipe	Jason Johns		Since both TX3211 and TX3224 appear to have had identical coupon preparation for controls, the counts from each species sample from each study are considered independent. The statistical analysis therefore randomly sums them to get a sample of a targeted 400 CFU per coupon. No data recorded for microliters of soluitons used
400		6	381	B. thuringiensis E24	Wipe	Wipe	Jason Johns		Since both TX3211 and TX3224 appear to have had identical coupon preparation for controls, the counts from each species sample from each study are considered independent. The statistical analysis therefore randomly sums them to get a sample of a targeted 400 CFU per coupon. No data recorded for microliters of soluitons used
400		7	355	B. thuringiensis E24	Wipe	Wipe	Jason Johns		Since both TX3211 and TX3224 appear to have had identical coupon preparation for controls, the counts from each species sample from each study are considered independent. The statistical analysis therefore randomly sums them to get a sample of a targeted 400 CFU per coupon. No data recorded for microliters of soluitons used
400		8	372	B. thuringiensis E24	Wipe	Wipe	Jason Johns		Since both TX3211 and TX3224 appear to have had identical coupon preparation for controls, the counts from each species sample from each study are considered independent. The statistical analysis therefore randomly sums them to get a sample of a targeted 400 CFU per coupon. No data recorded for microliters of soluitons used
400		9	366	B. thuringiensis E24	Wipe	Wipe	Jason Johns		Since both TX3211 and TX3224 appear to have had identical coupon preparation for controls, the counts from each species sample from each study are considered independent. The statistical analysis therefore randomly sums them to get a sample of a targeted 400 CFU per coupon. No data recorded for microliters of soluitons used
400		10	384	B. thuringiensis E24	Wipe	Wipe	Jason Johns		Since both TX3211 and TX3224 appear to have had identical coupon preparation for controls, the counts from each species sample from each study are considered independent. The statistical analysis therefore randomly sums them to get a sample of a targeted 400 CFU per coupon. No data recorded for microliters of soluitons used
5		1	6	B. atrophaeus	Swab	Puritan Swab	Jason Johns	Source: Puritan 806WC Swab Linear 5A - B. atrophaeus (7-09-14).xls, "Table" tab
5		2	6	B. atrophaeus	Swab	Puritan Swab	Jason Johns	Source: Puritan 806WC Swab Linear 5A - B. atrophaeus (7-09-14).xls, "Table" tab
5		3	5	B. atrophaeus	Swab	Puritan Swab	Jason Johns	Source: Puritan 806WC Swab Linear 5A - B. atrophaeus (7-09-14).xls, "Table" tab
5		4	6	B. atrophaeus	Swab	Puritan Swab	Jason Johns	Source: Puritan 806WC Swab Linear 5A - B. atrophaeus (7-09-14).xls, "Table" tab
5		5	7	B. atrophaeus	Swab	Puritan Swab	Jason Johns	Source: Puritan 806WC Swab Linear 5A - B. atrophaeus (7-09-14).xls, "Table" tab
5		6	2	B. atrophaeus	Swab	Puritan Swab	Jason Johns	Source: Puritan 806WC Swab Linear 5A - B. atrophaeus (7-09-14).xls, "Table" tab
5		7	5	B. atrophaeus	Swab	Puritan Swab	Jason Johns	Source: Puritan 806WC Swab Linear 5A - B. atrophaeus (7-09-14).xls, "Table" tab
5		8	4	B. atrophaeus	Swab	Puritan Swab	Jason Johns	Source: Puritan 806WC Swab Linear 5A - B. atrophaeus (7-09-14).xls, "Table" tab
5		9	3	B. atrophaeus	Swab	Puritan Swab	Jason Johns	Source: Puritan 806WC Swab Linear 5A - B. atrophaeus (7-09-14).xls, "Table" tab
5		10	5	B. atrophaeus	Swab	Puritan Swab	Jason Johns	Source: Puritan 806WC Swab Linear 5A - B. atrophaeus (7-09-14).xls, "Table" tab
5		1	5	B. atrophaeus	Swab	Puritan Swab	Jason Johns	Source: Puritan 806WC Swab Linear 5B - B. atrophaeus (7-10-14).xls, "Table" tab
5		2	7	B. atrophaeus	Swab	Puritan Swab	Jason Johns	Source: Puritan 806WC Swab Linear 5B - B. atrophaeus (7-10-14).xls, "Table" tab
5		3	8	B. atrophaeus	Swab	Puritan Swab	Jason Johns	Source: Puritan 806WC Swab Linear 5B - B. atrophaeus (7-10-14).xls, "Table" tab
5		4	6	B. atrophaeus	Swab	Puritan Swab	Jason Johns	Source: Puritan 806WC Swab Linear 5B - B. atrophaeus (7-10-14).xls, "Table" tab
5		5	4	B. atrophaeus	Swab	Puritan Swab	Jason Johns	Source: Puritan 806WC Swab Linear 5B - B. atrophaeus (7-10-14).xls, "Table" tab
5		6	4	B. atrophaeus	Swab	Puritan Swab	Jason Johns	Source: Puritan 806WC Swab Linear 5B - B. atrophaeus (7-10-14).xls, "Table" tab
5		7	3	B. atrophaeus	Swab	Puritan Swab	Jason Johns	Source: Puritan 806WC Swab Linear 5B - B. atrophaeus (7-10-14).xls, "Table" tab
5		8	6	B. atrophaeus	Swab	Puritan Swab	Jason Johns	Source: Puritan 806WC Swab Linear 5B - B. atrophaeus (7-10-14).xls, "Table" tab
5		9	2	B. atrophaeus	Swab	Puritan Swab	Jason Johns	Source: Puritan 806WC Swab Linear 5B - B. atrophaeus (7-10-14).xls, "Table" tab
5		10	4	B. atrophaeus	Swab	Puritan Swab	Jason Johns	Source: Puritan 806WC Swab Linear 5B - B. atrophaeus (7-10-14).xls, "Table" tab
10		1	10	B. atrophaeus	Swab	Puritan Swab	Jason Johns	Source: Puritan 806WC Swab Linear 10 - B. atrophaeus (7-01-14).xls, "Table" tab
10		2	11	B. atrophaeus	Swab	Puritan Swab	Jason Johns	Source: Puritan 806WC Swab Linear 10 - B. atrophaeus (7-01-14).xls, "Table" tab
10		3	14	B. atrophaeus	Swab	Puritan Swab	Jason Johns	Source: Puritan 806WC Swab Linear 10 - B. atrophaeus (7-01-14).xls, "Table" tab
10		4	11	B. atrophaeus	Swab	Puritan Swab	Jason Johns	Source: Puritan 806WC Swab Linear 10 - B. atrophaeus (7-01-14).xls, "Table" tab
10		5	7	B. atrophaeus	Swab	Puritan Swab	Jason Johns	Source: Puritan 806WC Swab Linear 10 - B. atrophaeus (7-01-14).xls, "Table" tab
10		6	12	B. atrophaeus	Swab	Puritan Swab	Jason Johns	Source: Puritan 806WC Swab Linear 10 - B. atrophaeus (7-01-14).xls, "Table" tab
10		7	9	B. atrophaeus	Swab	Puritan Swab	Jason Johns	Source: Puritan 806WC Swab Linear 10 - B. atrophaeus (7-01-14).xls, "Table" tab
10		8	11	B. atrophaeus	Swab	Puritan Swab	Jason Johns	Source: Puritan 806WC Swab Linear 10 - B. atrophaeus (7-01-14).xls, "Table" tab
10		9	10	B. atrophaeus	Swab	Puritan Swab	Jason Johns	Source: Puritan 806WC Swab Linear 10 - B. atrophaeus (7-01-14).xls, "Table" tab
10		10	7	B. atrophaeus	Swab	Puritan Swab	Jason Johns	Source: Puritan 806WC Swab Linear 10 - B. atrophaeus (7-01-14).xls, "Table" tab
15		1	17	B. atrophaeus	Swab	Puritan Swab	Jason Johns	Source: Puritan 806WC Swab Linear 15 - B. atrophaeus (7-10-14).xls, "Table" tab
15		2	11	B. atrophaeus	Swab	Puritan Swab	Jason Johns	Source: Puritan 806WC Swab Linear 15 - B. atrophaeus (7-10-14).xls, "Table" tab
15		3	19	B. atrophaeus	Swab	Puritan Swab	Jason Johns	Source: Puritan 806WC Swab Linear 15 - B. atrophaeus (7-10-14).xls, "Table" tab
15		4	17	B. atrophaeus	Swab	Puritan Swab	Jason Johns	Source: Puritan 806WC Swab Linear 15 - B. atrophaeus (7-10-14).xls, "Table" tab
15		5	18	B. atrophaeus	Swab	Puritan Swab	Jason Johns	Source: Puritan 806WC Swab Linear 15 - B. atrophaeus (7-10-14).xls, "Table" tab
15		6	11	B. atrophaeus	Swab	Puritan Swab	Jason Johns	Source: Puritan 806WC Swab Linear 15 - B. atrophaeus (7-10-14).xls, "Table" tab
15		7	10	B. atrophaeus	Swab	Puritan Swab	Jason Johns	Source: Puritan 806WC Swab Linear 15 - B. atrophaeus (7-10-14).xls, "Table" tab
15		8	21	B. atrophaeus	Swab	Puritan Swab	Jason Johns	Source: Puritan 806WC Swab Linear 15 - B. atrophaeus (7-10-14).xls, "Table" tab
15		9	19	B. atrophaeus	Swab	Puritan Swab	Jason Johns	Source: Puritan 806WC Swab Linear 15 - B. atrophaeus (7-10-14).xls, "Table" tab
15		10	15	B. atrophaeus	Swab	Puritan Swab	Jason Johns	Source: Puritan 806WC Swab Linear 15 - B. atrophaeus (7-10-14).xls, "Table" tab
100		1	89	B. atrophaeus	Swab	Puritan Swab	Jason Johns	Source: Puritan 806WC Swab Linear 100 - B. atrophaeus (6-26-14).xls, "Table" tab
100		2	94	B. atrophaeus	Swab	Puritan Swab	Jason Johns	Source: Puritan 806WC Swab Linear 100 - B. atrophaeus (6-26-14).xls, "Table" tab
100		3	98	B. atrophaeus	Swab	Puritan Swab	Jason Johns	Source: Puritan 806WC Swab Linear 100 - B. atrophaeus (6-26-14).xls, "Table" tab
100		4	105	B. atrophaeus	Swab	Puritan Swab	Jason Johns	Source: Puritan 806WC Swab Linear 100 - B. atrophaeus (6-26-14).xls, "Table" tab
100		5	107	B. atrophaeus	Swab	Puritan Swab	Jason Johns	Source: Puritan 806WC Swab Linear 100 - B. atrophaeus (6-26-14).xls, "Table" tab
100		6	110	B. atrophaeus	Swab	Puritan Swab	Jason Johns	Source: Puritan 806WC Swab Linear 100 - B. atrophaeus (6-26-14).xls, "Table" tab
100		7	99	B. atrophaeus	Swab	Puritan Swab	Jason Johns	Source: Puritan 806WC Swab Linear 100 - B. atrophaeus (6-26-14).xls, "Table" tab
100		8	93	B. atrophaeus	Swab	Puritan Swab	Jason Johns	Source: Puritan 806WC Swab Linear 100 - B. atrophaeus (6-26-14).xls, "Table" tab
100		9	103	B. atrophaeus	Swab	Puritan Swab	Jason Johns	Source: Puritan 806WC Swab Linear 100 - B. atrophaeus (6-26-14).xls, "Table" tab
100		10	99	B. atrophaeus	Swab	Puritan Swab	Jason Johns	Source: Puritan 806WC Swab Linear 100 - B. atrophaeus (6-26-14).xls, "Table" tab
100		1	83	B. megaterium	Swab	Puritan Swab	Jason Johns	Source: Puritan 806WC Swab Specificity - B. megaterium (8-05-14).xls, "Table" tab
100		2	82	B. megaterium	Swab	Puritan Swab	Jason Johns	Source: Puritan 806WC Swab Specificity - B. megaterium (8-05-14).xls, "Table" tab
100		3	91	B. megaterium	Swab	Puritan Swab	Jason Johns	Source: Puritan 806WC Swab Specificity - B. megaterium (8-05-14).xls, "Table" tab
100		4	74	B. megaterium	Swab	Puritan Swab	Jason Johns	Source: Puritan 806WC Swab Specificity - B. megaterium (8-05-14).xls, "Table" tab
100		5	102	B. megaterium	Swab	Puritan Swab	Jason Johns	Source: Puritan 806WC Swab Specificity - B. megaterium (8-05-14).xls, "Table" tab
100		6	99	B. megaterium	Swab	Puritan Swab	Jason Johns	Source: Puritan 806WC Swab Specificity - B. megaterium (8-05-14).xls, "Table" tab
100		7	87	B. megaterium	Swab	Puritan Swab	Jason Johns	Source: Puritan 806WC Swab Specificity - B. megaterium (8-05-14).xls, "Table" tab
100		8	86	B. megaterium	Swab	Puritan Swab	Jason Johns	Source: Puritan 806WC Swab Specificity - B. megaterium (8-05-14).xls, "Table" tab
100		9	88	B. megaterium	Swab	Puritan Swab	Jason Johns	Source: Puritan 806WC Swab Specificity - B. megaterium (8-05-14).xls, "Table" tab
100		10	93	B. megaterium	Swab	Puritan Swab	Jason Johns	Source: Puritan 806WC Swab Specificity - B. megaterium (8-05-14).xls, "Table" tab
100		1	93	B. megaterium 2c1	Swab	Puritan Swab	Jason Johns	Source: Puritan 806WC Swab Specificity - B. megaterium 2C1 (7-17-14).xls, "Table" tab
100		2	92	B. megaterium 2c1	Swab	Puritan Swab	Jason Johns	Source: Puritan 806WC Swab Specificity - B. megaterium 2C1 (7-17-14).xls, "Table" tab
100		3	99	B. megaterium 2c1	Swab	Puritan Swab	Jason Johns	Source: Puritan 806WC Swab Specificity - B. megaterium 2C1 (7-17-14).xls, "Table" tab
100		4	91	B. megaterium 2c1	Swab	Puritan Swab	Jason Johns	Source: Puritan 806WC Swab Specificity - B. megaterium 2C1 (7-17-14).xls, "Table" tab
100		5	92	B. megaterium 2c1	Swab	Puritan Swab	Jason Johns	Source: Puritan 806WC Swab Specificity - B. megaterium 2C1 (7-17-14).xls, "Table" tab
100		6	87	B. megaterium 2c1	Swab	Puritan Swab	Jason Johns	Source: Puritan 806WC Swab Specificity - B. megaterium 2C1 (7-17-14).xls, "Table" tab
100		7	104	B. megaterium 2c1	Swab	Puritan Swab	Jason Johns	Source: Puritan 806WC Swab Specificity - B. megaterium 2C1 (7-17-14).xls, "Table" tab
100		8	97	B. megaterium 2c1	Swab	Puritan Swab	Jason Johns	Source: Puritan 806WC Swab Specificity - B. megaterium 2C1 (7-17-14).xls, "Table" tab
100		9	104	B. megaterium 2c1	Swab	Puritan Swab	Jason Johns	Source: Puritan 806WC Swab Specificity - B. megaterium 2C1 (7-17-14).xls, "Table" tab
100		10	94	B. megaterium 2c1	Swab	Puritan Swab	Jason Johns	Source: Puritan 806WC Swab Specificity - B. megaterium 2C1 (7-17-14).xls, "Table" tab
100		1	82	B. safensis	Swab	Puritan Swab	Jason Johns	Source: Puritan 806WC Swab Specificity - B. safensis (7-22-14).xls, "Table" tab
100		2	107	B. safensis	Swab	Puritan Swab	Jason Johns	Source: Puritan 806WC Swab Specificity - B. safensis (7-22-14).xls, "Table" tab
100		3	114	B. safensis	Swab	Puritan Swab	Jason Johns	Source: Puritan 806WC Swab Specificity - B. safensis (7-22-14).xls, "Table" tab
100		4	104	B. safensis	Swab	Puritan Swab	Jason Johns	Source: Puritan 806WC Swab Specificity - B. safensis (7-22-14).xls, "Table" tab
100		5	95	B. safensis	Swab	Puritan Swab	Jason Johns	Source: Puritan 806WC Swab Specificity - B. safensis (7-22-14).xls, "Table" tab
100		6	91	B. safensis	Swab	Puritan Swab	Jason Johns	Source: Puritan 806WC Swab Specificity - B. safensis (7-22-14).xls, "Table" tab
100		7	100	B. safensis	Swab	Puritan Swab	Jason Johns	Source: Puritan 806WC Swab Specificity - B. safensis (7-22-14).xls, "Table" tab
100		8	111	B. safensis	Swab	Puritan Swab	Jason Johns	Source: Puritan 806WC Swab Specificity - B. safensis (7-22-14).xls, "Table" tab
100		9	104	B. safensis	Swab	Puritan Swab	Jason Johns	Source: Puritan 806WC Swab Specificity - B. safensis (7-22-14).xls, "Table" tab
100		10	103	B. safensis	Swab	Puritan Swab	Jason Johns	Source: Puritan 806WC Swab Specificity - B. safensis (7-22-14).xls, "Table" tab
100		1	118	B. thuringiensis	Swab	Puritan Swab	Jason Johns	Source: Puritan 806WC Swab Specificity - B. thuringiensis (7-22-14).xls, "Table" tab
100		2	119	B. thuringiensis	Swab	Puritan Swab	Jason Johns	Source: Puritan 806WC Swab Specificity - B. thuringiensis (7-22-14).xls, "Table" tab
100		3	110	B. thuringiensis	Swab	Puritan Swab	Jason Johns	Source: Puritan 806WC Swab Specificity - B. thuringiensis (7-22-14).xls, "Table" tab
100		4	110	B. thuringiensis	Swab	Puritan Swab	Jason Johns	Source: Puritan 806WC Swab Specificity - B. thuringiensis (7-22-14).xls, "Table" tab
100		5	95	B. thuringiensis	Swab	Puritan Swab	Jason Johns	Source: Puritan 806WC Swab Specificity - B. thuringiensis (7-22-14).xls, "Table" tab
100		6	112	B. thuringiensis	Swab	Puritan Swab	Jason Johns	Source: Puritan 806WC Swab Specificity - B. thuringiensis (7-22-14).xls, "Table" tab
100		7	123	B. thuringiensis	Swab	Puritan Swab	Jason Johns	Source: Puritan 806WC Swab Specificity - B. thuringiensis (7-22-14).xls, "Table" tab
100		8	98	B. thuringiensis	Swab	Puritan Swab	Jason Johns	Source: Puritan 806WC Swab Specificity - B. thuringiensis (7-22-14).xls, "Table" tab
100		9	101	B. thuringiensis	Swab	Puritan Swab	Jason Johns	Source: Puritan 806WC Swab Specificity - B. thuringiensis (7-22-14).xls, "Table" tab
100		10	99	B. thuringiensis	Swab	Puritan Swab	Jason Johns	Source: Puritan 806WC Swab Specificity - B. thuringiensis (7-22-14).xls, "Table" tab
100		1	119	B. thuringiensis E24	Swab	Puritan Swab	Jason Johns	Source: Puritan 806WC Swab Specificity - B. thuringiensis E24 (7-17-14).xls, "Table" tab
100		2	92	B. thuringiensis E24	Swab	Puritan Swab	Jason Johns	Source: Puritan 806WC Swab Specificity - B. thuringiensis E24 (7-17-14).xls, "Table" tab
100		3	122	B. thuringiensis E24	Swab	Puritan Swab	Jason Johns	Source: Puritan 806WC Swab Specificity - B. thuringiensis E24 (7-17-14).xls, "Table" tab
100		4	102	B. thuringiensis E24	Swab	Puritan Swab	Jason Johns	Source: Puritan 806WC Swab Specificity - B. thuringiensis E24 (7-17-14).xls, "Table" tab
100		5	88	B. thuringiensis E24	Swab	Puritan Swab	Jason Johns	Source: Puritan 806WC Swab Specificity - B. thuringiensis E24 (7-17-14).xls, "Table" tab
100		6	104	B. thuringiensis E24	Swab	Puritan Swab	Jason Johns	Source: Puritan 806WC Swab Specificity - B. thuringiensis E24 (7-17-14).xls, "Table" tab
100		7	89	B. thuringiensis E24	Swab	Puritan Swab	Jason Johns	Source: Puritan 806WC Swab Specificity - B. thuringiensis E24 (7-17-14).xls, "Table" tab
100		8	105	B. thuringiensis E24	Swab	Puritan Swab	Jason Johns	Source: Puritan 806WC Swab Specificity - B. thuringiensis E24 (7-17-14).xls, "Table" tab
100		9	103	B. thuringiensis E24	Swab	Puritan Swab	Jason Johns	Source: Puritan 806WC Swab Specificity - B. thuringiensis E24 (7-17-14).xls, "Table" tab
100		10	107	B. thuringiensis E24	Swab	Puritan Swab	Jason Johns	Source: Puritan 806WC Swab Specificity - B. thuringiensis E24 (7-17-14).xls, "Table" tab
100		1	107	B. atrophaeus	Swab	Alternative Assay	Christine Moissl-Eichinger	Source: Swab assays_all data.pdf, Appendix 5b-5f
100		2	81	B. atrophaeus	Swab	Alternative Assay	Christine Moissl-Eichinger	Source: Swab assays_all data.pdf, Appendix 5b-5f
100		3	96	B. atrophaeus	Swab	Alternative Assay	Christine Moissl-Eichinger	Source: Swab assays_all data.pdf, Appendix 5b-5f
100		4	106	B. atrophaeus	Swab	Alternative Assay	Christine Moissl-Eichinger	Source: Swab assays_all data.pdf, Appendix 5b-5f
100		5	103	B. atrophaeus	Swab	Alternative Assay	Christine Moissl-Eichinger	Source: Swab assays_all data.pdf, Appendix 5b-5f
100		6	105	B. atrophaeus	Swab	Alternative Assay	Christine Moissl-Eichinger	Source: Swab assays_all data.pdf, Appendix 5b-5f
100		7	82	B. atrophaeus	Swab	Alternative Assay	Christine Moissl-Eichinger	Source: Swab assays_all data.pdf, Appendix 5b-5f
100		8	113	B. atrophaeus	Swab	Alternative Assay	Christine Moissl-Eichinger	Source: Swab assays_all data.pdf, Appendix 5b-5f
100		9	118	B. atrophaeus	Swab	Alternative Assay	Christine Moissl-Eichinger	Source: Swab assays_all data.pdf, Appendix 5b-5f
100		10	107	B. atrophaeus	Swab	Alternative Assay	Christine Moissl-Eichinger	Source: Swab assays_all data.pdf, Appendix 5b-5f
100		11	110	B. atrophaeus	Swab	Alternative Assay	Christine Moissl-Eichinger	Source: Swab assays_all data.pdf, Appendix 5b-5f
100		12	100	B. atrophaeus	Swab	Alternative Assay	Christine Moissl-Eichinger	Source: Swab assays_all data.pdf, Appendix 5b-5f
100		13	94	B. atrophaeus	Swab	Alternative Assay	Christine Moissl-Eichinger	Source: Swab assays_all data.pdf, Appendix 5b-5f
100		14	94	B. atrophaeus	Swab	Alternative Assay	Christine Moissl-Eichinger	Source: Swab assays_all data.pdf, Appendix 5b-5f
100		15	91	B. atrophaeus	Swab	Alternative Assay	Christine Moissl-Eichinger	Source: Swab assays_all data.pdf, Appendix 5b-5f
15		1	19	B. atrophaeus	Swab	Alternative Assay	Christine Moissl-Eichinger	Source: Swab assays_all data.pdf, Appendix 5b-5f
15		2	17	B. atrophaeus	Swab	Alternative Assay	Christine Moissl-Eichinger	Source: Swab assays_all data.pdf, Appendix 5b-5f
15		3	12	B. atrophaeus	Swab	Alternative Assay	Christine Moissl-Eichinger	Source: Swab assays_all data.pdf, Appendix 5b-5f
15		4	14	B. atrophaeus	Swab	Alternative Assay	Christine Moissl-Eichinger	Source: Swab assays_all data.pdf, Appendix 5b-5f
15		5	14	B. atrophaeus	Swab	Alternative Assay	Christine Moissl-Eichinger	Source: Swab assays_all data.pdf, Appendix 5b-5f
15		6	20	B. atrophaeus	Swab	Alternative Assay	Christine Moissl-Eichinger	Source: Swab assays_all data.pdf, Appendix 5b-5f
15		7	12	B. atrophaeus	Swab	Alternative Assay	Christine Moissl-Eichinger	Source: Swab assays_all data.pdf, Appendix 5b-5f
15		8	16	B. atrophaeus	Swab	Alternative Assay	Christine Moissl-Eichinger	Source: Swab assays_all data.pdf, Appendix 5b-5f
15		9	12	B. atrophaeus	Swab	Alternative Assay	Christine Moissl-Eichinger	Source: Swab assays_all data.pdf, Appendix 5b-5f
15		10	12	B. atrophaeus	Swab	Alternative Assay	Christine Moissl-Eichinger	Source: Swab assays_all data.pdf, Appendix 5b-5f
15		11	21	B. atrophaeus	Swab	Alternative Assay	Christine Moissl-Eichinger	Source: Swab assays_all data.pdf, Appendix 5b-5f
10		1	5	B. atrophaeus	Swab	Alternative Assay	Christine Moissl-Eichinger	Source: Swab assays_all data.pdf, Appendix 5b-5f
10		2	9	B. atrophaeus	Swab	Alternative Assay	Christine Moissl-Eichinger	Source: Swab assays_all data.pdf, Appendix 5b-5f
10		3	10	B. atrophaeus	Swab	Alternative Assay	Christine Moissl-Eichinger	Source: Swab assays_all data.pdf, Appendix 5b-5f
10		4	15	B. atrophaeus	Swab	Alternative Assay	Christine Moissl-Eichinger	Source: Swab assays_all data.pdf, Appendix 5b-5f
10		5	13	B. atrophaeus	Swab	Alternative Assay	Christine Moissl-Eichinger	Source: Swab assays_all data.pdf, Appendix 5b-5f
10		6	8	B. atrophaeus	Swab	Alternative Assay	Christine Moissl-Eichinger	Source: Swab assays_all data.pdf, Appendix 5b-5f
10		7	10	B. atrophaeus	Swab	Alternative Assay	Christine Moissl-Eichinger	Source: Swab assays_all data.pdf, Appendix 5b-5f
10		8	8	B. atrophaeus	Swab	Alternative Assay	Christine Moissl-Eichinger	Source: Swab assays_all data.pdf, Appendix 5b-5f
10		9	8	B. atrophaeus	Swab	Alternative Assay	Christine Moissl-Eichinger	Source: Swab assays_all data.pdf, Appendix 5b-5f
10		10	12	B. atrophaeus	Swab	Alternative Assay	Christine Moissl-Eichinger	Source: Swab assays_all data.pdf, Appendix 5b-5f
10		11	16	B. atrophaeus	Swab	Alternative Assay	Christine Moissl-Eichinger	Source: Swab assays_all data.pdf, Appendix 5b-5f
5		1	1	B. atrophaeus	Swab	Alternative Assay	Christine Moissl-Eichinger	Source: Swab assays_all data.pdf, Appendix 5b-5f
5		2	0	B. atrophaeus	Swab	Alternative Assay	Christine Moissl-Eichinger	Source: Swab assays_all data.pdf, Appendix 5b-5f
5		3	3	B. atrophaeus	Swab	Alternative Assay	Christine Moissl-Eichinger	Source: Swab assays_all data.pdf, Appendix 5b-5f
5		4	10	B. atrophaeus	Swab	Alternative Assay	Christine Moissl-Eichinger	Source: Swab assays_all data.pdf, Appendix 5b-5f
5		5	8	B. atrophaeus	Swab	Alternative Assay	Christine Moissl-Eichinger	Source: Swab assays_all data.pdf, Appendix 5b-5f
5		6	6	B. atrophaeus	Swab	Alternative Assay	Christine Moissl-Eichinger	Source: Swab assays_all data.pdf, Appendix 5b-5f
5		7	4	B. atrophaeus	Swab	Alternative Assay	Christine Moissl-Eichinger	Source: Swab assays_all data.pdf, Appendix 5b-5f
5		8	2	B. atrophaeus	Swab	Alternative Assay	Christine Moissl-Eichinger	Source: Swab assays_all data.pdf, Appendix 5b-5f
5		9	6	B. atrophaeus	Swab	Alternative Assay	Christine Moissl-Eichinger	Source: Swab assays_all data.pdf, Appendix 5b-5f
5		10	2	B. atrophaeus	Swab	Alternative Assay	Christine Moissl-Eichinger	Source: Swab assays_all data.pdf, Appendix 5b-5f
5		11	9	B. atrophaeus	Swab	Alternative Assay	Christine Moissl-Eichinger	Source: Swab assays_all data.pdf, Appendix 5b-5f
5		12	7	B. atrophaeus	Swab	Alternative Assay	Christine Moissl-Eichinger	Source: Swab assays_all data.pdf, Appendix 5b-5f
5		13	7	B. atrophaeus	Swab	Alternative Assay	Christine Moissl-Eichinger	Source: Swab assays_all data.pdf, Appendix 5b-5f
5		14	5	B. atrophaeus	Swab	Alternative Assay	Christine Moissl-Eichinger	Source: Swab assays_all data.pdf, Appendix 5b-5f
5		15	6	B. atrophaeus	Swab	Alternative Assay	Christine Moissl-Eichinger	Source: Swab assays_all data.pdf, Appendix 5b-5f
5		16	5	B. atrophaeus	Swab	Alternative Assay	Christine Moissl-Eichinger	Source: Swab assays_all data.pdf, Appendix 5b-5f
3		1	5	B. atrophaeus	Swab	Alternative Assay	Christine Moissl-Eichinger	Source: Swab assays_all data.pdf, Appendix 5b-5f
3		2	3	B. atrophaeus	Swab	Alternative Assay	Christine Moissl-Eichinger	Source: Swab assays_all data.pdf, Appendix 5b-5f
3		3	4	B. atrophaeus	Swab	Alternative Assay	Christine Moissl-Eichinger	Source: Swab assays_all data.pdf, Appendix 5b-5f
3		4	1	B. atrophaeus	Swab	Alternative Assay	Christine Moissl-Eichinger	Source: Swab assays_all data.pdf, Appendix 5b-5f
3		5	3	B. atrophaeus	Swab	Alternative Assay	Christine Moissl-Eichinger	Source: Swab assays_all data.pdf, Appendix 5b-5f
3		6	1	B. atrophaeus	Swab	Alternative Assay	Christine Moissl-Eichinger	Source: Swab assays_all data.pdf, Appendix 5b-5f
3		7	6	B. atrophaeus	Swab	Alternative Assay	Christine Moissl-Eichinger	Source: Swab assays_all data.pdf, Appendix 5b-5f
3		8	3	B. atrophaeus	Swab	Alternative Assay	Christine Moissl-Eichinger	Source: Swab assays_all data.pdf, Appendix 5b-5f
3		9	3	B. atrophaeus	Swab	Alternative Assay	Christine Moissl-Eichinger	Source: Swab assays_all data.pdf, Appendix 5b-5f
3		10	2	B. atrophaeus	Swab	Alternative Assay	Christine Moissl-Eichinger	Source: Swab assays_all data.pdf, Appendix 5b-5f
3		11	5	B. atrophaeus	Swab	Alternative Assay	Christine Moissl-Eichinger	Source: Swab assays_all data.pdf, Appendix 5b-5f
3		12	6	B. atrophaeus	Swab	Alternative Assay	Christine Moissl-Eichinger	Source: Swab assays_all data.pdf, Appendix 5b-5f
3		13	4	B. atrophaeus	Swab	Alternative Assay	Christine Moissl-Eichinger	Source: Swab assays_all data.pdf, Appendix 5b-5f
3		14	5	B. atrophaeus	Swab	Alternative Assay	Christine Moissl-Eichinger	Source: Swab assays_all data.pdf, Appendix 5b-5f
3		15	3	B. atrophaeus	Swab	Alternative Assay	Christine Moissl-Eichinger	Source: Swab assays_all data.pdf, Appendix 5b-5f
3		16	2	B. atrophaeus	Swab	Alternative Assay	Christine Moissl-Eichinger	Source: Swab assays_all data.pdf, Appendix 5b-5f
3		17	2	B. atrophaeus	Swab	Alternative Assay	Christine Moissl-Eichinger	Source: Swab assays_all data.pdf, Appendix 5b-5f
3		18	5	B. atrophaeus	Swab	Alternative Assay	Christine Moissl-Eichinger	Source: Swab assays_all data.pdf, Appendix 5b-5f
3		19	4	B. atrophaeus	Swab	Alternative Assay	Christine Moissl-Eichinger	Source: Swab assays_all data.pdf, Appendix 5b-5f
3		20	1	B. atrophaeus	Swab	Alternative Assay	Christine Moissl-Eichinger	Source: Swab assays_all data.pdf, Appendix 5b-5f
3		21	3	B. atrophaeus	Swab	Alternative Assay	Christine Moissl-Eichinger	Source: Swab assays_all data.pdf, Appendix 5b-5f
3		22	2	B. atrophaeus	Swab	Alternative Assay	Christine Moissl-Eichinger	Source: Swab assays_all data.pdf, Appendix 5b-5f
3		23	1	B. atrophaeus	Swab	Alternative Assay	Christine Moissl-Eichinger	Source: Swab assays_all data.pdf, Appendix 5b-5f
3		24	4	B. atrophaeus	Swab	Alternative Assay	Christine Moissl-Eichinger	Source: Swab assays_all data.pdf, Appendix 5b-5f
Legend
Field Name	Definition
TargetCFU	The target inoculation level of the control experiment (CFU).
microLofsolution	The number of microliters of spore stock solution used for the control.
Replicate	An index associated with the experimental replicate for a given control, species and target inoculation level.
Recovered	The total number of CFU counted in all plates for a given replicate as of the longest incubation time (typically 72 hours).
Species	The name of the specific Bacillus species.
Method	The sampling tool family: "swab" or "wipe".
Study	A name given to the set of experiments that gave the data; used for internal tracking purposes.
Experimenter	The first and last name of the person performing the experiment.
Source	The source file containing experimental data imported to this database.
Notes	Any other contextual information to understand the data and how it was used.
